# Supplementary material for: (E)-3-[(Di­methyl­amino)­methyl­idene]-4-phenyl-1-(prop-2-yn­yl)-1H-1,5-benzodiazepin-2(3H)-one
Source: Acta Crystallogr Sect E Struct Rep Online. 2013 Dec 11;70(Pt 1):o32. doi: 10.1107/S1600536813032960 (PMC3914077; doi:10.1107/S1600536813032960)
Supplement: Supplementary file 1 [file e-70-00o32-sup1.cif]

##############################################################################
#                                                                            #
# This CIF contains the data in a paper accepted for publication in          #
# Acta Crystallographica Section E. It conforms to the requirements of       #
# Notes for Authors for Acta Crystallographica Section E, and has been       #
# peer reviewed under the auspices of the IUCr Commission on Journals.       #
#                                                                            #
# Full details of the Crystallographic Information File format               #
# are given in the paper "The Crystallographic Information File (CIF):       #
# a New Standard Archive File for Crystallography" by S. R. Hall, F. H.      #
# Allen and I. D. Brown [Acta Cryst. (1991), A47, 655-685].                  #
#                                                                            #
# The current version of the core CIF dictionary is obtainable from          #
# ftp://ftp.iucr.org/pub/cif_core.dic.                                       #
#                                                                            #
# Software is freely available for graphical display of the structure(s)     #
# in this CIF. For information consult the CIF software page                 #
# http://www.iucr.org/resources/cif/software.                                #
#                                                                            #
# This file may be used for bona fide research purposes within the           #
# scientific community so long as proper attribution is given to the journal # 
# article from which it was obtained.                                        #
#                                                                            #
##############################################################################
data_I
_database_code_depnum_ccdc_archive 'CCDC 975297'
_audit_creation_method     SHELXL-97
_chemical_name_systematic
;\
(<i>E</i>)-3-[(Dimethylamino)methylidene]-4-phenyl-1-(prop-2-ynyl)-1<i>H</i>-\
1,5-benzodiazepin-2(3<i>H</i>)-one
;
_chemical_name_common     'C21 H19 N3 O'
_chemical_formula_moiety     'C21 H19 N3 O'
_chemical_formula_sum     'C21 H19 N3 O'
_chemical_formula_iupac     'C21 H19 N3 O'
_chemical_formula_weight     329.39
_chemical_melting_point     ?
_symmetry_cell_setting     monoclinic
_symmetry_space_group_name_H-M     'C 2/c'
_symmetry_space_group_name_Hall     '-C 2yc'
loop_
    _symmetry_equiv_pos_as_xyz
    'x, y, z'
    '-x, y, -z+1/2'
    'x+1/2, y+1/2, z'
    '-x+1/2, y+1/2, -z+1/2'
    '-x, -y, -z'
    'x, -y, z-1/2'
    '-x+1/2, -y+1/2, -z'
    'x+1/2, -y+1/2, z-1/2'
_cell_length_a     12.8122(10)
_cell_length_b     13.9317(12)
_cell_length_c     19.7795(14)
_cell_angle_alpha     90.00
_cell_angle_beta     94.647(3)
_cell_angle_gamma     90.00
_cell_volume     3519.0(5)
_cell_formula_units_Z     8
_cell_measurement_reflns_used     25
_cell_measurement_theta_min     10
_cell_measurement_theta_max     15
_cell_measurement_temperature     300(2)
_exptl_crystal_description     Block
_exptl_crystal_colour     Yellow
_exptl_crystal_size_max     0.13
_exptl_crystal_size_mid     0.10
_exptl_crystal_size_min     0.08
_exptl_crystal_density_diffrn     1.243
_exptl_crystal_density_meas     ?
_exptl_crystal_density_method     'not measured'
_exptl_crystal_F_000     1392
_exptl_absorpt_coefficient_mu     0.078
_exptl_absorpt_correction_type     multi-scan
_exptl_absorpt_process_details     '(SADABS; Sheldrick, 1996)'
_exptl_absorpt_correction_T_min     0.9899
_exptl_absorpt_correction_T_max     0.9938
_exptl_special_details     ?
_diffrn_ambient_temperature     300(2)
_diffrn_radiation_type     MoK\a
_diffrn_radiation_wavelength     0.71073
_diffrn_radiation_source     'fine-focus sealed tube'
_diffrn_radiation_monochromator     graphite
_diffrn_measurement_device_type     'Bruker X8 KappaCCD APEXII'
_diffrn_measurement_method     '\w and \f scans'
_diffrn_detector_area_resol_mean     ?
_diffrn_reflns_number     21544
_diffrn_reflns_av_R_equivalents     0.0323
_diffrn_reflns_av_sigmaI/netI     0.0198
_diffrn_reflns_theta_min     3.58
_diffrn_reflns_theta_max     25.35
_diffrn_reflns_theta_full     25.35
_diffrn_measured_fraction_theta_max     1.00
_diffrn_measured_fraction_theta_full     1.00
_diffrn_reflns_limit_h_min     -15
_diffrn_reflns_limit_h_max     15
_diffrn_reflns_limit_k_min     -16
_diffrn_reflns_limit_k_max     13
_diffrn_reflns_limit_l_min     -23
_diffrn_reflns_limit_l_max     23
_diffrn_standards_number     0
_diffrn_standards_interval_count     .
_diffrn_standards_interval_time     .
_diffrn_standards_decay_%     ?
_refine_special_details
;
Refinement of <i>F</i>^2^ against ALL reflections. The weighted <i>R</i>-factor
<i>wR</i> and goodness of fit <i>S</i> are based on <i>F</i>^2^, conventional
<i>R</i>-factors <i>R</i> are based on <i>F</i>, with <i>F</i> set to zero for
negative <i>F</i>^2^. The threshold expression of <i>F</i>^2^ >
\s(<i>F</i>^2^) is used only for calculating <i>R</i>-factors(gt) <i>etc</i>.
and is not relevant to the choice of reflections for refinement.
<i>R</i>-factors based on <i>F</i>^2^ are statistically about twice as large
as those based on <i>F</i>, and <i>R</i>- factors based on ALL data will be
even larger.
;
_reflns_number_total     3220
_reflns_number_gt     2555
_reflns_threshold_expression     I>2sigma(I)
_refine_ls_structure_factor_coef     Fsqd
_refine_ls_matrix_type     full
_refine_ls_R_factor_all     0.0515
_refine_ls_R_factor_gt     0.0378
_refine_ls_wR_factor_gt     0.0912
_refine_ls_wR_factor_ref     0.0989
_refine_ls_goodness_of_fit_ref     1.015
_refine_ls_restrained_S_all     1.015
_refine_ls_number_reflns     3220
_refine_ls_number_parameters     228
_refine_ls_number_restraints     0
_refine_ls_hydrogen_treatment     constr
_refine_ls_weighting_scheme     calc
_refine_ls_weighting_details
         'calc w=1/[\s^2^(Fo^2^)+(0.0423P)^2^+1.6343P] where P=(Fo^2^+2Fc^2^)/3'
_atom_sites_solution_hydrogens     difmap
_atom_sites_solution_primary     direct
_atom_sites_solution_secondary     difmap
_refine_ls_shift/su_max     0.000
_refine_ls_shift/su_mean     0.000
_refine_diff_density_max     0.158
_refine_diff_density_min     -0.141
_refine_ls_extinction_method     none
_refine_ls_extinction_coef     ?
loop_
    _atom_type_symbol
    _atom_type_description
    _atom_type_scat_dispersion_real
    _atom_type_scat_dispersion_imag
    _atom_type_scat_source
    'C' 'C' 0.0033 0.0016
                         'International Tables Vol C Tables 4.2.6.8 and 6.1.1.4'
    'H' 'H' 0.0000 0.0000
                         'International Tables Vol C Tables 4.2.6.8 and 6.1.1.4'
    'N' 'N' 0.0061 0.0033
                         'International Tables Vol C Tables 4.2.6.8 and 6.1.1.4'
    'O' 'O' 0.0106 0.0060
                         'International Tables Vol C Tables 4.2.6.8 and 6.1.1.4'
_computing_data_collection     'APEX2 (Bruker, 2007)'
_computing_cell_refinement     'SAINT (Bruker, 2005)'
_computing_data_reduction     'SAINT (Bruker, 2005)'
_computing_structure_solution     'SHELXS97 (Sheldrick, 2008)'
_computing_structure_refinement     'SHELXL97 (Sheldrick, 2008)'
_computing_molecular_graphics     'ORTEP-3 for Windows (Farrugia, 2012)'
_computing_publication_material     'WinGX (Farrugia, 2012)'
loop_
    _atom_site_type_symbol
    _atom_site_label
    _atom_site_fract_x
    _atom_site_fract_y
    _atom_site_fract_z
    _atom_site_U_iso_or_equiv
    _atom_site_adp_type
    _atom_site_calc_flag
    _atom_site_refinement_flags
    _atom_site_occupancy
    _atom_site_symmetry_multiplicity
    _atom_site_disorder_assembly
    _atom_site_disorder_group
    C C1 0.23744(12) -0.00078(11) 0.47258(7) 0.0493(4) Uani d . 1 1 . .
    H H1A 0.1759 -0.0412 0.4656 0.059 Uiso calc R 1 1 . .
    H H1B 0.2886 -0.0345 0.5026 0.059 Uiso calc R 1 1 . .
    C C2 0.20897(11) 0.08866(12) 0.50454(8) 0.0500(4) Uani d . 1 1 . .
    C C3 0.18446(14) 0.15873(15) 0.53145(9) 0.0687(5) Uani d . 1 1 . .
    H H3 0.1649 0.2146 0.5529 0.082 Uiso calc R 1 1 . .
    C C4 0.27086(11) -0.06084(10) 0.36193(7) 0.0418(3) Uani d . 1 1 . .
    C C5 0.30050(10) -0.04291(10) 0.29321(7) 0.0387(3) Uani d . 1 1 . .
    C C6 0.27571(10) 0.05269(10) 0.26392(7) 0.0396(3) Uani d . 1 1 . .
    C C7 0.19842(11) 0.05802(11) 0.20333(7) 0.0449(4) Uani d . 1 1 . .
    C C8 0.20304(13) 0.13347(11) 0.15770(8) 0.0545(4) Uani d . 1 1 . .
    H H8 0.2563 0.1788 0.1638 0.065 Uiso calc R 1 1 . .
    C C9 0.12883(16) 0.14127(14) 0.10342(9) 0.0710(5) Uani d . 1 1 . .
    H H9 0.1331 0.1913 0.0726 0.085 Uiso calc R 1 1 . .
    C C10 0.04882(16) 0.07593(18) 0.09453(10) 0.0811(6) Uani d . 1 1 . .
    H H10 -0.0017 0.0823 0.0583 0.097 Uiso calc R 1 1 . .
    C C11 0.04357(15) 0.00075(17) 0.13950(11) 0.0806(6) Uani d . 1 1 . .
    H H11 -0.0107 -0.0436 0.1336 0.097 Uiso calc R 1 1 . .
    C C12 0.11855(13) -0.00900(13) 0.19330(9) 0.0603(4) Uani d . 1 1 . .
    H H12 0.1155 -0.0606 0.2229 0.072 Uiso calc R 1 1 . .
    C C13 0.37939(11) 0.13592(10) 0.34662(7) 0.0418(3) Uani d . 1 1 . .
    C C14 0.46264(12) 0.20107(11) 0.34809(9) 0.0555(4) Uani d . 1 1 . .
    H H14 0.4713 0.2385 0.3100 0.067 Uiso calc R 1 1 . .
    C C15 0.53236(12) 0.21109(13) 0.40479(10) 0.0630(5) Uani d . 1 1 . .
    H H15 0.5886 0.2532 0.4043 0.076 Uiso calc R 1 1 . .
    C C16 0.51758(12) 0.15823(13) 0.46185(9) 0.0598(4) Uani d . 1 1 . .
    H H16 0.5634 0.1653 0.5005 0.072 Uiso calc R 1 1 . .
    C C17 0.43540(11) 0.09509(11) 0.46209(8) 0.0497(4) Uani d . 1 1 . .
    H H17 0.4257 0.0605 0.5013 0.060 Uiso calc R 1 1 . .
    C C18 0.36619(10) 0.08181(10) 0.40482(7) 0.0396(3) Uani d . 1 1 . .
    C C19 0.33035(10) -0.12223(10) 0.25861(7) 0.0418(3) Uani d . 1 1 . .
    H H19 0.3208 -0.1804 0.2803 0.050 Uiso calc R 1 1 . .
    C C20 0.40194(12) -0.04771(12) 0.16008(8) 0.0537(4) Uani d . 1 1 . .
    H H20A 0.4630 -0.0639 0.1374 0.064 Uiso calc R 1 1 . .
    H H20B 0.4175 0.0056 0.1900 0.064 Uiso calc R 1 1 . .
    H H20C 0.3460 -0.0306 0.1271 0.064 Uiso calc R 1 1 . .
    C C21 0.39525(14) -0.22348(12) 0.17186(9) 0.0653(5) Uani d . 1 1 . .
    H H21A 0.4697 -0.2296 0.1706 0.078 Uiso calc R 1 1 . .
    H H21B 0.3620 -0.2300 0.1268 0.078 Uiso calc R 1 1 . .
    H H21C 0.3701 -0.2727 0.2004 0.078 Uiso calc R 1 1 . .
    N N1 0.28111(9) 0.01576(8) 0.40710(6) 0.0415(3) Uani d . 1 1 . .
    N N2 0.30977(9) 0.13373(8) 0.28823(6) 0.0446(3) Uani d . 1 1 . .
    N N3 0.37076(9) -0.12945(9) 0.19895(6) 0.0462(3) Uani d . 1 1 . .
    O O1 0.23521(10) -0.13715(8) 0.38040(6) 0.0660(3) Uani d . 1 1 . .
loop_
    _atom_site_aniso_label
    _atom_site_aniso_U_11
    _atom_site_aniso_U_22
    _atom_site_aniso_U_33
    _atom_site_aniso_U_12
    _atom_site_aniso_U_13
    _atom_site_aniso_U_23
    C1 0.0566(9) 0.0513(9) 0.0418(8) -0.0016(7) 0.0155(7) 0.0015(7)
    C2 0.0463(8) 0.0615(10) 0.0434(8) 0.0012(7) 0.0107(6) -0.0030(8)
    C3 0.0633(10) 0.0749(13) 0.0700(12) 0.0078(9) 0.0182(9) -0.0209(10)
    C4 0.0450(7) 0.0363(8) 0.0452(8) -0.0025(6) 0.0109(6) 0.0006(6)
    C5 0.0420(7) 0.0362(7) 0.0384(7) -0.0030(6) 0.0065(6) -0.0013(6)
    C6 0.0440(7) 0.0383(8) 0.0377(7) -0.0002(6) 0.0114(6) -0.0005(6)
    C7 0.0484(8) 0.0449(8) 0.0421(8) 0.0077(7) 0.0078(6) -0.0031(6)
    C8 0.0659(10) 0.0487(9) 0.0493(9) 0.0135(8) 0.0064(7) 0.0002(7)
    C9 0.0899(14) 0.0705(12) 0.0518(10) 0.0326(11) 0.0009(9) 0.0031(9)
    C10 0.0723(13) 0.1024(17) 0.0650(12) 0.0292(12) -0.0170(10) -0.0110(12)
    C11 0.0597(11) 0.0990(17) 0.0804(14) -0.0018(11) -0.0105(10) -0.0117(13)
    C12 0.0547(9) 0.0672(11) 0.0585(10) -0.0035(8) 0.0013(8) -0.0025(8)
    C13 0.0461(8) 0.0360(8) 0.0448(8) -0.0011(6) 0.0122(6) -0.0075(6)
    C14 0.0625(9) 0.0452(9) 0.0621(10) -0.0125(7) 0.0257(8) -0.0110(8)
    C15 0.0442(8) 0.0583(11) 0.0880(13) -0.0119(8) 0.0155(8) -0.0270(10)
    C16 0.0444(8) 0.0629(11) 0.0711(11) 0.0035(8) -0.0023(8) -0.0188(9)
    C17 0.0486(8) 0.0495(9) 0.0508(9) 0.0080(7) 0.0017(7) -0.0060(7)
    C18 0.0390(7) 0.0369(7) 0.0440(8) 0.0019(6) 0.0098(6) -0.0055(6)
    C19 0.0438(7) 0.0373(8) 0.0449(8) -0.0043(6) 0.0078(6) -0.0009(6)
    C20 0.0531(9) 0.0621(10) 0.0480(9) -0.0015(7) 0.0166(7) 0.0018(8)
    C21 0.0720(11) 0.0573(11) 0.0690(11) -0.0003(9) 0.0213(9) -0.0224(9)
    N1 0.0481(6) 0.0402(7) 0.0375(6) -0.0046(5) 0.0121(5) -0.0020(5)
    N2 0.0569(7) 0.0367(7) 0.0415(7) -0.0019(5) 0.0111(5) 0.0003(5)
    N3 0.0501(7) 0.0442(7) 0.0458(7) -0.0024(5) 0.0138(6) -0.0082(6)
    O1 0.0993(9) 0.0428(6) 0.0605(7) -0.0180(6) 0.0342(6) -0.0033(5)
_geom_special_details
;
All e.s.d.'s (except the e.s.d. in the dihedral angle between two l.s. planes)
are estimated using the full covariance matrix. The cell e.s.d.'s are taken
into account individually in the estimation of e.s.d.'s in distances, angles
and torsion angles; correlations between e.s.d.'s in cell parameters are only
used when they are defined by crystal symmetry. An approximate (isotropic)
treatment of cell e.s.d.'s is used for estimating e.s.d.'s involving l.s.
planes.
;
loop_
    _geom_bond_atom_site_label_1
    _geom_bond_atom_site_label_2
    _geom_bond_site_symmetry_2
    _geom_bond_distance
    _geom_bond_publ_flag
    C1 C2 . 1.457(2) ?
    C1 N1 . 1.4700(18) ?
    C1 H1A . 0.9700 ?
    C1 H1B . 0.9700 ?
    C2 C3 . 1.167(2) ?
    C3 H3 . 0.9300 ?
    C4 O1 . 1.2244(16) ?
    C4 N1 . 1.3911(18) ?
    C4 C5 . 1.4622(19) ?
    C5 C19 . 1.3705(19) ?
    C5 C6 . 1.4767(19) ?
    C6 N2 . 1.2893(17) ?
    C6 C7 . 1.493(2) ?
    C7 C12 . 1.388(2) ?
    C7 C8 . 1.390(2) ?
    C8 C9 . 1.380(2) ?
    C8 H8 . 0.9300 ?
    C9 C10 . 1.372(3) ?
    C9 H9 . 0.9300 ?
    C10 C11 . 1.379(3) ?
    C10 H10 . 0.9300 ?
    C11 C12 . 1.381(2) ?
    C11 H11 . 0.9300 ?
    C12 H12 . 0.9300 ?
    C13 C18 . 1.398(2) ?
    C13 C14 . 1.399(2) ?
    C13 N2 . 1.4012(18) ?
    C14 C15 . 1.383(2) ?
    C14 H14 . 0.9300 ?
    C15 C16 . 1.373(3) ?
    C15 H15 . 0.9300 ?
    C16 C17 . 1.372(2) ?
    C16 H16 . 0.9300 ?
    C17 C18 . 1.393(2) ?
    C17 H17 . 0.9300 ?
    C18 N1 . 1.4301(17) ?
    C19 N3 . 1.3303(18) ?
    C19 H19 . 0.9300 ?
    C20 N3 . 1.4482(19) ?
    C20 H20A . 0.9600 ?
    C20 H20B . 0.9600 ?
    C20 H20C . 0.9600 ?
    C21 N3 . 1.4590(19) ?
    C21 H21A . 0.9600 ?
    C21 H21B . 0.9600 ?
    C21 H21C . 0.9600 ?
loop_
    _geom_angle_atom_site_label_1
    _geom_angle_atom_site_label_2
    _geom_angle_atom_site_label_3
    _geom_angle_site_symmetry_1
    _geom_angle_site_symmetry_3
    _geom_angle
    _geom_angle_publ_flag
    C2 C1 N1 . . 112.02(12) ?
    C2 C1 H1A . . 109.2 ?
    N1 C1 H1A . . 109.2 ?
    C2 C1 H1B . . 109.2 ?
    N1 C1 H1B . . 109.2 ?
    H1A C1 H1B . . 107.9 ?
    C3 C2 C1 . . 177.97(17) ?
    C2 C3 H3 . . 180.0 ?
    O1 C4 N1 . . 119.51(13) ?
    O1 C4 C5 . . 123.84(13) ?
    N1 C4 C5 . . 116.61(12) ?
    C19 C5 C4 . . 115.50(12) ?
    C19 C5 C6 . . 126.24(12) ?
    C4 C5 C6 . . 117.07(11) ?
    N2 C6 C5 . . 126.02(12) ?
    N2 C6 C7 . . 115.98(12) ?
    C5 C6 C7 . . 117.85(12) ?
    C12 C7 C8 . . 119.06(14) ?
    C12 C7 C6 . . 120.98(13) ?
    C8 C7 C6 . . 119.89(14) ?
    C9 C8 C7 . . 120.13(17) ?
    C9 C8 H8 . . 119.9 ?
    C7 C8 H8 . . 119.9 ?
    C10 C9 C8 . . 120.55(18) ?
    C10 C9 H9 . . 119.7 ?
    C8 C9 H9 . . 119.7 ?
    C9 C10 C11 . . 119.76(18) ?
    C9 C10 H10 . . 120.1 ?
    C11 C10 H10 . . 120.1 ?
    C10 C11 C12 . . 120.28(19) ?
    C10 C11 H11 . . 119.9 ?
    C12 C11 H11 . . 119.9 ?
    C11 C12 C7 . . 120.19(18) ?
    C11 C12 H12 . . 119.9 ?
    C7 C12 H12 . . 119.9 ?
    C18 C13 C14 . . 118.40(14) ?
    C18 C13 N2 . . 123.75(12) ?
    C14 C13 N2 . . 117.69(13) ?
    C15 C14 C13 . . 121.58(16) ?
    C15 C14 H14 . . 119.2 ?
    C13 C14 H14 . . 119.2 ?
    C16 C15 C14 . . 119.29(15) ?
    C16 C15 H15 . . 120.4 ?
    C14 C15 H15 . . 120.4 ?
    C17 C16 C15 . . 120.23(15) ?
    C17 C16 H16 . . 119.9 ?
    C15 C16 H16 . . 119.9 ?
    C16 C17 C18 . . 121.35(15) ?
    C16 C17 H17 . . 119.3 ?
    C18 C17 H17 . . 119.3 ?
    C17 C18 C13 . . 119.11(13) ?
    C17 C18 N1 . . 119.76(13) ?
    C13 C18 N1 . . 121.10(12) ?
    N3 C19 C5 . . 130.42(13) ?
    N3 C19 H19 . . 114.8 ?
    C5 C19 H19 . . 114.8 ?
    N3 C20 H20A . . 109.5 ?
    N3 C20 H20B . . 109.5 ?
    H20A C20 H20B . . 109.5 ?
    N3 C20 H20C . . 109.5 ?
    H20A C20 H20C . . 109.5 ?
    H20B C20 H20C . . 109.5 ?
    N3 C21 H21A . . 109.5 ?
    N3 C21 H21B . . 109.5 ?
    H21A C21 H21B . . 109.5 ?
    N3 C21 H21C . . 109.5 ?
    H21A C21 H21C . . 109.5 ?
    H21B C21 H21C . . 109.5 ?
    C4 N1 C18 . . 120.39(11) ?
    C4 N1 C1 . . 115.01(11) ?
    C18 N1 C1 . . 118.30(11) ?
    C6 N2 C13 . . 120.00(12) ?
    C19 N3 C20 . . 123.73(12) ?
    C19 N3 C21 . . 120.29(13) ?
    C20 N3 C21 . . 115.74(12) ?
loop_
    _geom_torsion_atom_site_label_1
    _geom_torsion_atom_site_label_2
    _geom_torsion_atom_site_label_3
    _geom_torsion_atom_site_label_4
    _geom_torsion_site_symmetry_1
    _geom_torsion_site_symmetry_2
    _geom_torsion_site_symmetry_3
    _geom_torsion_site_symmetry_4
    _geom_torsion
    _geom_torsion_publ_flag
    O1 C4 C5 C19 . . . . -27.5(2) ?
    N1 C4 C5 C19 . . . . 154.90(12) ?
    O1 C4 C5 C6 . . . . 140.80(15) ?
    N1 C4 C5 C6 . . . . -36.78(17) ?
    C19 C5 C6 N2 . . . . -133.01(15) ?
    C4 C5 C6 N2 . . . . 60.09(18) ?
    C19 C5 C6 C7 . . . . 51.59(19) ?
    C4 C5 C6 C7 . . . . -115.32(14) ?
    N2 C6 C7 C12 . . . . -146.20(14) ?
    C5 C6 C7 C12 . . . . 29.67(19) ?
    N2 C6 C7 C8 . . . . 30.81(19) ?
    C5 C6 C7 C8 . . . . -153.32(13) ?
    C12 C7 C8 C9 . . . . 0.2(2) ?
    C6 C7 C8 C9 . . . . -176.90(14) ?
    C7 C8 C9 C10 . . . . 1.2(3) ?
    C8 C9 C10 C11 . . . . -1.2(3) ?
    C9 C10 C11 C12 . . . . -0.1(3) ?
    C10 C11 C12 C7 . . . . 1.4(3) ?
    C8 C7 C12 C11 . . . . -1.5(2) ?
    C6 C7 C12 C11 . . . . 175.58(15) ?
    C18 C13 C14 C15 . . . . 1.4(2) ?
    N2 C13 C14 C15 . . . . 177.09(14) ?
    C13 C14 C15 C16 . . . . -2.2(2) ?
    C14 C15 C16 C17 . . . . 1.0(2) ?
    C15 C16 C17 C18 . . . . 1.0(2) ?
    C16 C17 C18 C13 . . . . -1.7(2) ?
    C16 C17 C18 N1 . . . . -179.66(13) ?
    C14 C13 C18 C17 . . . . 0.53(19) ?
    N2 C13 C18 C17 . . . . -174.84(12) ?
    C14 C13 C18 N1 . . . . 178.43(12) ?
    N2 C13 C18 N1 . . . . 3.1(2) ?
    C4 C5 C19 N3 . . . . -172.74(14) ?
    C6 C5 C19 N3 . . . . 20.2(2) ?
    O1 C4 N1 C18 . . . . 146.04(14) ?
    C5 C4 N1 C18 . . . . -36.26(18) ?
    O1 C4 N1 C1 . . . . -5.6(2) ?
    C5 C4 N1 C1 . . . . 172.08(12) ?
    C17 C18 N1 C4 . . . . -121.72(14) ?
    C13 C18 N1 C4 . . . . 60.39(18) ?
    C17 C18 N1 C1 . . . . 29.02(18) ?
    C13 C18 N1 C1 . . . . -148.87(13) ?
    C2 C1 N1 C4 . . . . -155.14(13) ?
    C2 C1 N1 C18 . . . . 52.58(17) ?
    C5 C6 N2 C13 . . . . 2.0(2) ?
    C7 C6 N2 C13 . . . . 177.51(11) ?
    C18 C13 N2 C6 . . . . -45.70(19) ?
    C14 C13 N2 C6 . . . . 138.91(14) ?
    C5 C19 N3 C20 . . . . 6.6(2) ?
    C5 C19 N3 C21 . . . . -179.16(15) ?
loop_
    _geom_hbond_atom_site_label_D
    _geom_hbond_atom_site_label_H
    _geom_hbond_atom_site_label_A
    _geom_hbond_site_symmetry_A
    _geom_hbond_distance_DH
    _geom_hbond_distance_HA
    _geom_hbond_distance_DA
    _geom_hbond_angle_DHA
    C15 H15 O1 3_555 0.93 2.50 3.415(2) 170
_iucr_refine_instructions_details
;
TITL a in C2/c
CELL 0.71073  12.8122  13.9317  19.7795  90.000  94.647  90.000
ZERR    8.00   0.0010   0.0012   0.0014   0.000   0.003   0.000
LATT 7
SYMM -X, Y, 0.5-Z
SFAC C  H  N  O
UNIT 168 152 24 8
LIST 4
L.S. 1
HTAB
ACTA
BOND $H
CONF
SHEL 5.8 0.83
TEMP 23.000
SIZE 0.13 0.10 0.08
EQIV $1  1/2-x,y-1/2,1/2-z
EQIV $2  1/2+x,y+1/2,z
HTAB C21 N2_$1
HTAB C15 O1_$2
FMAP 2
PLAN 5
WGHT    0.042300    1.634300
FVAR       0.09353
C1    1    0.237440   -0.000775    0.472583    11.00000    0.05662    0.05129 =
         0.04180    0.00148    0.01553   -0.00157
AFIX  23
H1A   2    0.175876   -0.041212    0.465618    11.00000   -1.20000
H1B   2    0.288630   -0.034496    0.502630    11.00000   -1.20000
AFIX   0
C2    1    0.208966    0.088657    0.504544    11.00000    0.04628    0.06153 =
         0.04341   -0.00299    0.01071    0.00116
C3    1    0.184460    0.158732    0.531452    11.00000    0.06327    0.07489 =
         0.06999   -0.02093    0.01822    0.00784
AFIX 163
H3    2    0.164931    0.214574    0.552893    11.00000   -1.20000
AFIX   0
C4    1    0.270862   -0.060844    0.361931    11.00000    0.04500    0.03634 =
         0.04522    0.00063    0.01094   -0.00249
C5    1    0.300495   -0.042911    0.293207    11.00000    0.04199    0.03619 =
         0.03845   -0.00132    0.00650   -0.00301
C6    1    0.275713    0.052690    0.263920    11.00000    0.04398    0.03834 =
         0.03769   -0.00046    0.01144   -0.00018
C7    1    0.198419    0.058018    0.203335    11.00000    0.04844    0.04485 =
         0.04211   -0.00305    0.00782    0.00774
C8    1    0.203044    0.133466    0.157704    11.00000    0.06587    0.04867 =
         0.04929    0.00025    0.00642    0.01346
AFIX  43
H8    2    0.256277    0.178782    0.163774    11.00000   -1.20000
AFIX   0
C9    1    0.128830    0.141271    0.103423    11.00000    0.08987    0.07052 =
         0.05185    0.00311    0.00094    0.03262
AFIX  43
H9    2    0.133086    0.191254    0.072603    11.00000   -1.20000
AFIX   0
C10   1    0.048823    0.075927    0.094535    11.00000    0.07230    0.10235 =
         0.06502   -0.01098   -0.01702    0.02918
AFIX  43
H10   2   -0.001704    0.082291    0.058319    11.00000   -1.20000
AFIX   0
C11   1    0.043574    0.000749    0.139498    11.00000    0.05966    0.09901 =
         0.08044   -0.01168   -0.01054   -0.00178
AFIX  43
H11   2   -0.010678   -0.043569    0.133570    11.00000   -1.20000
AFIX   0
C12   1    0.118547   -0.008999    0.193296    11.00000    0.05474    0.06723 =
         0.05854   -0.00245    0.00127   -0.00353
AFIX  43
H12   2    0.115487   -0.060628    0.222875    11.00000   -1.20000
AFIX   0
C13   1    0.379390    0.135921    0.346617    11.00000    0.04608    0.03598 =
         0.04478   -0.00754    0.01225   -0.00107
C14   1    0.462641    0.201065    0.348093    11.00000    0.06254    0.04520 =
         0.06213   -0.01096    0.02574   -0.01249
AFIX  43
H14   2    0.471311    0.238527    0.310037    11.00000   -1.20000
AFIX   0
C15   1    0.532357    0.211087    0.404792    11.00000    0.04420    0.05830 =
         0.08804   -0.02700    0.01545   -0.01191
AFIX  43
H15   2    0.588639    0.253166    0.404290    11.00000   -1.20000
AFIX   0
C16   1    0.517579    0.158228    0.461851    11.00000    0.04440    0.06294 =
         0.07106   -0.01884   -0.00231    0.00346
AFIX  43
H16   2    0.563423    0.165250    0.500454    11.00000   -1.20000
AFIX   0
C17   1    0.435398    0.095091    0.462093    11.00000    0.04856    0.04951 =
         0.05079   -0.00601    0.00172    0.00797
AFIX  43
H17   2    0.425702    0.060460    0.501291    11.00000   -1.20000
AFIX   0
C18   1    0.366189    0.081808    0.404816    11.00000    0.03897    0.03686 =
         0.04405   -0.00555    0.00976    0.00188
C19   1    0.330353   -0.122228    0.258610    11.00000    0.04384    0.03728 =
         0.04495   -0.00087    0.00781   -0.00427
AFIX  43
H19   2    0.320830   -0.180392    0.280349    11.00000   -1.20000
AFIX   0
C20   1    0.401940   -0.047705    0.160080    11.00000    0.05306    0.06209 =
         0.04795    0.00181    0.01659   -0.00154
AFIX 137
H120  2    0.463039   -0.063913    0.137417    11.00000   -1.20000
H220  2    0.417484    0.005578    0.189989    11.00000   -1.20000
H320  2    0.345964   -0.030593    0.127071    11.00000   -1.20000
AFIX   0
C21   1    0.395247   -0.223480    0.171856    11.00000    0.07197    0.05733 =
         0.06901   -0.02237    0.02126   -0.00034
AFIX 137
H121  2    0.469690   -0.229612    0.170562    11.00000   -1.20000
H221  2    0.362046   -0.229986    0.126810    11.00000   -1.20000
H321  2    0.370116   -0.272710    0.200371    11.00000   -1.20000
AFIX   0
N1    3    0.281106    0.015756    0.407101    11.00000    0.04813    0.04024 =
         0.03753   -0.00200    0.01205   -0.00457
N2    3    0.309767    0.133729    0.288228    11.00000    0.05691    0.03665 =
         0.04155    0.00034    0.01109   -0.00188
N3    3    0.370761   -0.129452    0.198948    11.00000    0.05014    0.04425 =
         0.04579   -0.00820    0.01381   -0.00243
O1    4    0.235215   -0.137152    0.380397    11.00000    0.09933    0.04281 =
         0.06051   -0.00334    0.03424   -0.01802
HKLF 4
REM  a in C2/c
REM R1 =  0.0378 for   2555 Fo > 4sig(Fo)  and  0.0515 for all   3220 data
REM    228 parameters refined using      0 restraints
END
WGHT      0.0422      1.6322
REM Highest difference peak  0.158,  deepest hole -0.141,  1-sigma level  0.027
Q1    1   0.3015 -0.0015  0.2798  11.00000  0.05    0.16
Q2    1   0.2739 -0.0745  0.2614  11.00000  0.05    0.15
Q3    1   0.2429  0.0506  0.2287  11.00000  0.05    0.14
Q4    1   0.3560  0.1368  0.3832  11.00000  0.05    0.12
Q5    1   0.3472 -0.0690  0.2821  11.00000  0.05    0.12
;
data_HasRB
_journal_date_recd_electronic     2013-11-05
_journal_date_accepted     2013-12-04
_journal_name_full     'Acta Crystallographica, Section E'
_journal_year     2014
_journal_volume     70
_journal_issue      1
_journal_page_first     o32
_journal_page_last     o32
_journal_paper_category     QO
_journal_paper_doi     10.1107/S1600536813032960
_journal_coeditor_code     IS5319
_publ_contact_author_name     'Soumhi, El Hassane'
_publ_contact_author_address
;
Equipe de Chimie des Mat\'eriaux et de l'Environnement
FSTG-Marrakech, Universit\'e Cadi Ayyad
Bd. Abdelkrim Khattabi, BP. 549, Marrakech
Morocco
;
_publ_contact_author_email     eh_soumhi@yahoo.fr
_publ_contact_author_fax     '212 24 43 31 70'
_publ_contact_author_phone     '212 24 43 31 63'
_publ_section_title
;\
(<i>E</i>)-3-[(Dimethylamino)methylidene]-4-phenyl-1-(prop-2-ynyl)-1<i>H</i>-1,\
5-benzodiazepin-2(3<i>H</i>)-one
;
loop_
    _publ_author_name
    _publ_author_address
    'Loughzail, Mohamed'
;
Laboratoire de Chimie Mol\'eculaire
D\'epartement de Chimie
Facult\'e des Sciences-Semlalia, BP 2390
Universit\'e Cadi Ayyad
40001 Marrakech
Morocco
;
    'Baouid, Abdesselam'
;
Laboratoire de Chimie Mol\'eculaire
D\'epartement de Chimie
Facult\'e des Sciences-Semlalia, BP 2390
Universit\'e Cadi Ayyad
40001 Marrakech
Morocco
;
    'Almeida Paz, Filipe A.'
;
Department of Chemistry
University of Aveiro
CICECO
3810-193 Aveiro
Portugal
;
    'Cavaleiro, Jos\'e A. S.'
;
Department of Chemistry
University of Aveiro
QOPNA
3810-193 Aveiro
Portugal
;
    'Soumhi, El Hassane'
;
Equipe de Chimie des Mat\'eriaux et de l'Environnement
FSTG--Marrakech, Universit\'e Cadi Ayyad
Bd Abdelkrim Khattabi, BP 549, Marrakech
Morocco
;
