# Supplementary material for: (E)-3-[(Di­methyl­amino)­methyl­idene]-4-phenyl-1-(prop-2-yn­yl)-1H-1,5-benzodiazepin-2(3H)-one
Source: Acta Crystallogr Sect E Struct Rep Online. 2013 Dec 11;70(Pt 1):o32. doi: 10.1107/S1600536813032960 (PMC3914077; doi:10.1107/S1600536813032960)
Supplement: Supplementary file 2 [file e-70-00o32-Isup2.hkl]

#
# h,k,l, Fc-squared, Fo-squared, sigma(Fo-squared) and status flag
#
data_I
_shelx_title ' a in C2/c'
_shelx_refln_list_code          4
_shelx_F_calc_maximum      338.68
_exptl_crystal_F_000      1392.00
_reflns_d_resolution_high  0.8300
 
loop_
 _symmetry_equiv_pos_as_xyz
 'x, y, z'
 '-x, y, -z+1/2'
 'x+1/2, y+1/2, z'
 '-x+1/2, y+1/2, -z+1/2'
 '-x, -y, -z'
 'x, -y, z-1/2'
 '-x+1/2, -y+1/2, -z'
 'x+1/2, -y+1/2, z-1/2'
 
_cell_length_a    12.8122
_cell_length_b    13.9317
_cell_length_c    19.7795
_cell_angle_alpha  90.000
_cell_angle_beta   94.647
_cell_angle_gamma  90.000
 
_shelx_F_squared_multiplier     1.000
 
loop_
 _refln_index_h
 _refln_index_k
 _refln_index_l
 _refln_F_squared_calc
 _refln_F_squared_meas
 _refln_F_squared_sigma
 _refln_observed_status
   4   0   0     2914.70     2976.60     27.51 o
   6   0   0      444.68      429.42      6.90 o
   8   0   0       28.14       31.58      4.42 o
  10   0   0      408.14      375.15     11.29 o
  12   0   0     2931.10     2933.54     47.04 o
  14   0   0       14.53        5.88      6.36 o
   3   1   0     5028.86     4922.17     28.80 o
   5   1   0      197.37      216.20      3.31 o
   7   1   0        7.20        3.55      2.61 o
   9   1   0      464.31      449.61      8.14 o
  11   1   0       22.15       24.48      4.03 o
  13   1   0      195.48      217.69      7.80 o
  15   1   0        2.87       -4.10      9.02 o
   2   2   0    33528.21    32317.71    231.29 o
   4   2   0     3059.04     2989.18     19.84 o
   6   2   0     3914.67     3966.84     27.14 o
   8   2   0       23.81       13.89      3.02 o
  10   2   0      108.91      106.42      5.09 o
  12   2   0      264.91      274.53     11.11 o
  14   2   0      192.81      199.85     10.47 o
   1   3   0    27722.35    26468.13    203.36 o
   3   3   0    10011.06     9852.60     64.65 o
   5   3   0     1546.18     1611.42     12.88 o
   7   3   0     4775.96     4910.92     42.11 o
   9   3   0      610.79      597.10      9.40 o
  11   3   0       21.81       24.65      3.92 o
  13   3   0      468.66      538.08     15.26 o
  15   3   0       16.40       20.81      6.38 o
   0   4   0    10289.33    10226.25    135.12 o
   2   4   0     5948.74     6311.98     43.92 o
   4   4   0     3066.15     3191.87     23.52 o
   6   4   0     3082.52     3143.01     28.40 o
   8   4   0       65.98       63.36      3.95 o
  10   4   0        9.02        7.60      4.00 o
  12   4   0        0.05       -0.71      3.87 o
  14   4   0       46.97       64.82      7.74 o
   1   5   0        1.76       -2.48      2.48 o
   3   5   0     3766.55     3598.60     26.69 o
   5   5   0     3876.98     4354.78     35.54 o
   7   5   0     1916.20     1866.58     19.16 o
   9   5   0      265.93      288.06      7.69 o
  11   5   0        5.04       -0.92      4.62 o
  13   5   0       40.42       54.60      5.28 o
   0   6   0     1703.59     1624.44     27.36 o
   2   6   0     1179.34     1189.51     12.40 o
   4   6   0      839.48      765.12     10.09 o
   6   6   0      168.07      176.36      5.61 o
   8   6   0      521.23      489.96      9.87 o
  10   6   0        0.47       12.73      4.11 o
  12   6   0        3.64        8.29      5.66 o
  14   6   0      137.26      149.42     10.64 o
   1   7   0     1950.16     2085.55     28.11 o
   3   7   0      229.50      278.82      8.60 o
   5   7   0      341.84      363.45      7.36 o
   7   7   0      359.89      315.12      8.11 o
   9   7   0      124.34      155.06      6.08 o
  11   7   0      497.11      475.32     17.97 o
  13   7   0       23.63       37.04      6.27 o
   0   8   0     3124.18     3118.96    118.86 o
   2   8   0     1443.57     1374.53     20.75 o
   4   8   0     1367.08     1487.74     20.75 o
   6   8   0        7.04       14.69      4.16 o
   8   8   0      329.07      306.21     10.36 o
  10   8   0        1.78        1.31      4.17 o
  12   8   0        1.36        8.15      4.66 o
   1   9   0      170.43      168.40      7.40 o
   3   9   0      104.36       99.14      5.91 o
   5   9   0       15.10        9.89      6.00 o
   7   9   0      256.82      265.61      9.89 o
   9   9   0      829.61      739.52     16.40 o
  11   9   0       83.80       93.22     10.44 o
   0  10   0     1432.28     1407.72     55.73 o
   2  10   0     2709.13     2699.21     43.90 o
   4  10   0        2.54        6.02      5.86 o
   6  10   0       64.69       59.23      6.67 o
   8  10   0       48.82       42.90      8.56 o
  10  10   0      546.97      504.05     11.69 o
  12  10   0        3.63       -2.29      7.17 o
   1  11   0      804.41      799.91     20.69 o
   3  11   0      552.02      513.63     14.27 o
   5  11   0        0.03       -0.82      9.62 o
   7  11   0       17.98       20.62      9.20 o
   9  11   0      233.28      193.83     15.95 o
  11  11   0        0.28       -5.30      8.23 o
   0  12   0     1280.57     1216.05     36.40 o
   2  12   0      312.24      312.26     20.19 o
   4  12   0       46.84       55.00      7.15 o
   6  12   0       80.01       71.98     15.60 o
   8  12   0       54.28       48.43      7.86 o
  10  12   0      113.20      101.41     16.30 o
   1  13   0      120.03      113.07     12.51 o
   3  13   0      171.11      177.34      9.73 o
   5  13   0      173.82      178.37     10.36 o
   7  13   0      114.60      105.03      9.85 o
   9  13   0       28.61       12.00      7.69 o
   0  14   0     2183.61     2310.28    175.74 o
   2  14   0      125.22      139.64      9.99 o
   4  14   0        8.32        5.88      6.80 o
   6  14   0       38.30       37.37     12.64 o
   8  14   0      224.29      207.95     12.36 o
   1  15   0        7.49        4.17      7.18 o
   3  15   0       49.53       75.26      9.47 o
   5  15   0        0.90       -8.95      9.69 o
   0  16   0      326.49      320.16     21.04 o
   2  16   0      416.07      472.08     18.06 o
   4  16   0        5.22        8.27      7.65 o
 -15   1   1       16.53       17.79      5.35 o
 -13   1   1       32.44       29.53      4.62 o
 -11   1   1       72.41       77.05      4.78 o
  -9   1   1      366.67      335.43      6.91 o
  -7   1   1       10.91       11.61      2.06 o
  -5   1   1     9244.02     9095.30     54.66 o
  -3   1   1     2020.95     1817.01     11.57 o
   3   1   1    18089.99    17250.40    108.73 o
   5   1   1      210.67      206.10      3.26 o
   7   1   1      173.85      230.08      7.07 o
   9   1   1      696.05      659.40     10.39 o
  11   1   1      120.24      126.67      5.97 o
  13   1   1      148.12      149.55      7.04 o
  15   1   1       58.73       74.79      5.83 o
 -14   2   1      294.46      303.01     13.82 o
 -12   2   1       37.57       40.51      4.94 o
 -10   2   1        6.88        4.48      4.44 o
  -8   2   1      201.95      204.46      6.50 o
  -6   2   1     3644.92     3684.15     24.72 o
  -4   2   1      336.37      348.87      3.93 o
  -2   2   1     9168.88     8765.32     88.13 o
   2   2   1    24395.94    23179.81    150.20 o
   4   2   1     6278.36     6129.39     37.67 o
   6   2   1      777.79      761.08      8.55 o
   8   2   1      812.77      823.81     11.25 o
  10   2   1      230.66      226.18      6.70 o
  12   2   1     1338.73     1378.98     18.87 o
  14   2   1       92.32      102.34      6.20 o
 -15   3   1        1.39        6.30      5.38 o
 -13   3   1      353.77      361.64     14.89 o
 -11   3   1       78.22       71.88      5.68 o
  -9   3   1      370.72      351.82      7.15 o
  -7   3   1      210.90      303.65      7.91 o
  -5   3   1      459.56      490.64      5.31 o
  -3   3   1     3382.68     3433.41     23.07 o
  -1   3   1     5158.30     5145.08     51.19 o
   1   3   1     1246.39     1171.07      9.86 o
   3   3   1     2336.95     2229.81     17.03 o
   5   3   1     3887.51     3950.16     26.30 o
   7   3   1       20.63       38.04      3.13 o
   9   3   1      194.85      202.72      6.20 o
  11   3   1        2.51        5.64      3.81 o
  13   3   1        0.16       10.85      4.41 o
  15   3   1       20.60       36.29      8.10 o
 -14   4   1       75.91       73.25      9.39 o
 -12   4   1       15.37       24.07      4.51 o
 -10   4   1        8.05        4.80      3.67 o
  -8   4   1      764.97      760.13     10.55 o
  -6   4   1      596.45      657.93      7.87 o
  -4   4   1     2455.36     2558.23     19.70 o
  -2   4   1     9272.89     8816.06     65.37 o
   0   4   1      973.50      943.42     11.40 o
   2   4   1       81.24       67.49      2.07 o
   4   4   1     1975.38     2028.76     16.35 o
   6   4   1       73.63       54.50      3.22 o
   8   4   1      549.18      555.64     10.51 o
  10   4   1      107.20      124.19      5.66 o
  12   4   1       23.29       24.65      6.97 o
  14   4   1       56.38       71.52      7.31 o
 -13   5   1      200.54      216.51     10.91 o
 -11   5   1      486.13      491.56     10.21 o
  -9   5   1      368.79      361.23      8.68 o
  -7   5   1     3985.32     4019.13     35.72 o
  -5   5   1     1615.90     1903.36     17.93 o
  -3   5   1        0.03       -1.48      1.48 o
  -1   5   1     3159.78     3124.77     42.25 o
   1   5   1       40.36       29.09      2.75 o
   3   5   1      577.52      646.14      7.01 o
   5   5   1       42.20       66.93      4.72 o
   7   5   1       85.60       83.64      4.18 o
   9   5   1       11.61       12.68      3.99 o
  11   5   1      321.27      299.70      8.27 o
  13   5   1      166.23      155.08      6.84 o
 -14   6   1       32.06       35.45      6.45 o
 -12   6   1       11.06       16.82      5.16 o
 -10   6   1      491.67      464.77     16.59 o
  -8   6   1        7.78       -0.94      5.23 o
  -6   6   1       84.27       67.03      5.45 o
  -4   6   1     1126.02     1113.13     12.78 o
  -2   6   1      414.08      411.69      6.34 o
   0   6   1       24.30        9.69      2.20 o
   2   6   1      411.05      458.67      6.25 o
   4   6   1     3820.34     4014.11     36.75 o
   6   6   1      155.49      152.84      6.09 o
   8   6   1       71.42       64.06      4.50 o
  10   6   1     1677.71     1685.41     27.73 o
  12   6   1       45.12       52.95      9.32 o
  14   6   1       49.73       58.60      9.72 o
 -13   7   1        0.92        6.68      5.63 o
 -11   7   1       74.76       80.14      5.46 o
  -9   7   1       39.67       55.39      4.57 o
  -7   7   1      460.39      450.14      7.96 o
  -5   7   1        5.16        9.45      4.24 o
  -3   7   1      440.11      484.83      9.11 o
  -1   7   1      504.70      496.57      9.45 o
   1   7   1        4.74       13.41      4.12 o
   3   7   1       25.50       33.17      3.89 o
   5   7   1       70.22       66.89      4.14 o
   7   7   1       56.59       51.95      4.46 o
   9   7   1       73.18       87.25      6.73 o
  11   7   1       93.68       93.48      7.67 o
  13   7   1      117.43      119.77      7.94 o
 -12   8   1       11.74       32.18     10.61 o
 -10   8   1       12.17        7.78      4.37 o
  -8   8   1      317.28      305.35     10.18 o
  -6   8   1        0.48        1.12      5.36 o
  -4   8   1      760.20      765.28     13.30 o
  -2   8   1      106.68       95.53      5.26 o
   0   8   1      172.53      156.35      6.50 o
   2   8   1     1046.84     1160.34     17.55 o
   4   8   1     1084.82     1109.32     18.57 o
   6   8   1       32.32       27.62      5.57 o
   8   8   1      178.99      165.26      6.69 o
  10   8   1      465.76      439.02     13.47 o
  12   8   1        6.35        5.22      4.86 o
 -13   9   1        1.15        2.86      6.88 o
 -11   9   1        2.89       -1.70      7.04 o
  -9   9   1      137.66      124.87      6.29 o
  -7   9   1      251.57      246.06     15.37 o
  -5   9   1      385.22      327.78      9.80 o
  -3   9   1       25.12       18.14      4.25 o
  -1   9   1        2.51        2.18      4.06 o
   1   9   1     1409.01     1466.13     22.80 o
   3   9   1       71.80       69.51      5.47 o
   5   9   1        7.74       16.08      9.41 o
   7   9   1      246.88      230.11      7.23 o
   9   9   1       44.55       51.24      9.82 o
  11   9   1        5.91       -4.51      4.51 o
 -12  10   1       13.43       14.94      9.00 o
 -10  10   1       13.04        6.52      4.78 o
  -8  10   1      130.88      124.43      7.17 o
  -6  10   1      207.59      193.08     10.38 o
  -4  10   1     2102.96     2015.70     27.98 o
  -2  10   1      389.89      386.08     22.70 o
   0  10   1      480.39      449.90     12.48 o
   2  10   1      213.53      243.16     13.65 o
   4  10   1        6.49        6.94      7.97 o
   6  10   1       94.03      122.32      9.16 o
   8  10   1      889.47      867.84     30.53 o
  10  10   1      220.28      209.33      8.17 o
  12  10   1        0.09       -5.02      9.24 o
 -11  11   1       93.72      103.03      9.03 o
  -9  11   1        5.37       -0.22      6.65 o
  -7  11   1      124.03       97.84     13.65 o
  -5  11   1       56.74       59.72      9.52 o
  -3  11   1      219.67      213.91     10.01 o
  -1  11   1        9.26        6.19      5.65 o
   1  11   1      325.47      331.07     11.48 o
   3  11   1       53.13       49.42      6.71 o
   5  11   1      640.44      637.74     15.36 o
   7  11   1      278.05      275.95     14.65 o
   9  11   1      118.08      148.75     11.12 o
  11  11   1       41.41       30.42     12.51 o
 -10  12   1       31.36       27.83     11.98 o
  -8  12   1       18.51       12.32     16.51 o
  -6  12   1      962.05      926.84     21.02 o
  -4  12   1       18.44       14.19      6.06 o
  -2  12   1      192.76      217.89     12.97 o
   0  12   1       21.18       26.86     10.34 o
   2  12   1        6.30        0.14      8.54 o
   4  12   1      113.72      113.39     16.25 o
   6  12   1        0.00        6.50      6.06 o
   8  12   1       71.72       67.93      8.56 o
  10  12   1       56.34       31.40     25.77 o
  -9  13   1       46.95       57.69      8.94 o
  -7  13   1        3.78       -4.10     12.48 o
  -5  13   1      328.31      344.93     24.46 o
  -3  13   1        8.88        7.45      6.12 o
  -1  13   1      302.22      290.34     34.81 o
   1  13   1     1077.75     1170.44     35.46 o
   3  13   1     1179.61     1289.71     73.27 o
   5  13   1      143.05      162.24     10.67 o
   7  13   1        3.95        4.72      8.82 o
   9  13   1       17.37        5.54      7.44 o
  -8  14   1       39.97       41.07      8.20 o
  -6  14   1       13.65       17.62      7.88 o
  -4  14   1      100.89       99.10     10.96 o
  -2  14   1        2.03       -5.69      6.13 o
   0  14   1        1.45        5.67      6.83 o
   2  14   1       38.61       49.86      7.99 o
   4  14   1        0.08       -6.16      6.16 o
   6  14   1        3.69        3.19      6.88 o
   8  14   1       12.47       -7.22      7.22 o
  -5  15   1       95.02       85.97      8.93 o
  -3  15   1       92.63       93.14     12.48 o
  -1  15   1        1.36       -3.17      6.99 o
   1  15   1      656.07      697.35     19.28 o
   3  15   1      342.83      358.35     33.16 o
   5  15   1        3.92       -3.67      6.87 o
  -4  16   1        0.91       -4.05     10.18 o
  -2  16   1       87.29       85.58     10.34 o
   0  16   1      310.47      310.43     13.44 o
   2  16   1      100.01      105.51      9.80 o
   4  16   1      127.46      173.06     20.52 o
 -14   0   2      236.10      244.48     10.79 o
 -12   0   2        6.91       21.26      7.06 o
 -10   0   2       64.67       83.32      8.27 o
  -8   0   2       22.61       29.42      4.01 o
  -6   0   2     2863.50     2723.59     30.09 o
  -4   0   2      407.28      383.50      5.38 o
  -2   0   2    72838.75    69384.85    946.80 o
   2   0   2     5748.69     5537.55     46.62 o
   4   0   2    36741.03    35475.42    313.64 o
   6   0   2     8883.87     9125.49     84.55 o
   8   0   2       36.85       42.28      4.84 o
  10   0   2     2050.55     2076.93     32.19 o
  12   0   2      661.17      664.10     16.85 o
  14   0   2     1014.97     1010.31     22.80 o
 -15   1   2      192.29      207.61     16.45 o
 -13   1   2      113.12      123.32      6.00 o
 -11   1   2      126.37      138.75      7.20 o
  -9   1   2       19.52       27.36      3.49 o
  -7   1   2      117.52      137.00      3.13 o
  -5   1   2     1354.84     1428.76     10.37 o
  -3   1   2     3594.86     3452.78     20.20 o
   3   1   2    89020.73    83409.88    846.23 o
   5   1   2     6997.87     7206.71     52.90 o
   7   1   2     2807.07     2776.39     24.88 o
   9   1   2      188.14      196.30      6.03 o
  11   1   2      117.17      145.03      5.99 o
  13   1   2       40.85       51.58      7.15 o
  15   1   2        0.02        7.30      5.88 o
 -14   2   2        1.65       -1.24      5.71 o
 -12   2   2        1.21        2.87      8.33 o
 -10   2   2      169.62      182.51      9.10 o
  -8   2   2       40.31       57.06      3.27 o
  -6   2   2      586.41      634.52      6.01 o
  -4   2   2      183.35      135.80      2.61 o
  -2   2   2     9781.80     9708.67     57.40 o
   0   2   2      810.90      789.31      6.83 o
   2   2   2     8807.30     8130.36     52.20 o
   4   2   2      426.32      437.28      5.24 o
   6   2   2     5708.72     5765.00     46.52 o
   8   2   2      345.40      379.38      8.03 o
  10   2   2     2256.92     2236.20     24.21 o
  12   2   2      139.72      139.31      6.32 o
  14   2   2       48.10       57.13      6.23 o
 -15   3   2      261.86      259.51     17.52 o
 -13   3   2      454.91      471.38     10.17 o
 -11   3   2      191.53      212.06      7.13 o
  -9   3   2      234.80      245.02      6.55 o
  -7   3   2      548.72      548.49      7.19 o
  -5   3   2     1000.27      950.73      8.13 o
  -3   3   2    39239.29    37936.79    262.59 o
  -1   3   2     7720.74     7421.83     75.49 o
   1   3   2       70.98      106.79      3.38 o
   3   3   2     2975.13     2986.52     21.22 o
   5   3   2       12.50       12.85      1.79 o
   7   3   2      391.13      374.27      9.72 o
   9   3   2       56.09       44.61      4.49 o
  11   3   2        0.57       15.53      3.86 o
  13   3   2       82.24       82.65      8.06 o
 -14   4   2        0.00       -1.25      4.98 o
 -12   4   2       25.52       30.34      5.05 o
 -10   4   2       16.10       12.74      3.77 o
  -8   4   2       11.84        6.62      3.18 o
  -6   4   2     3507.41     3871.45     30.84 o
  -4   4   2       27.71       44.46      2.09 o
  -2   4   2    28207.60    27270.17    220.29 o
   0   4   2       22.11       44.13      2.27 o
   2   4   2      519.55      479.03      5.72 o
   4   4   2        0.65        0.87      1.75 o
   6   4   2      247.78      270.69      5.64 o
   8   4   2       20.02       34.20      4.68 o
  10   4   2      491.36      447.16     15.13 o
  12   4   2      276.76      251.94      9.90 o
  14   4   2       90.18       85.07     10.94 o
 -13   5   2      106.89      102.51      6.92 o
 -11   5   2        7.03       22.30      4.04 o
  -9   5   2       38.65       45.54      4.24 o
  -7   5   2      577.11      593.93      8.91 o
  -5   5   2     1204.69     1200.11     14.26 o
  -3   5   2     7976.11     8206.23     61.76 o
  -1   5   2       44.57       25.01      3.23 o
   1   5   2     1941.00     1882.93     17.48 o
   3   5   2      480.90      495.32      6.37 o
   5   5   2       95.71       74.41      3.83 o
   7   5   2       14.82       10.13      3.25 o
   9   5   2      538.89      541.90     14.10 o
  11   5   2        0.15        0.42      6.89 o
  13   5   2       14.04       24.40      7.31 o
 -14   6   2       53.66       59.75      6.80 o
 -12   6   2      580.93      585.52     11.55 o
 -10   6   2       33.62       24.76      3.99 o
  -8   6   2       28.72       26.25      3.89 o
  -6   6   2        0.00       -2.99      2.99 o
  -4   6   2     1536.62     1557.74     16.22 o
  -2   6   2      106.25       96.92      2.97 o
   0   6   2      160.18      173.50      4.45 o
   2   6   2     3373.70     3368.16     28.18 o
   4   6   2     2110.19     2094.65     23.38 o
   6   6   2      148.46      165.97      5.63 o
   8   6   2      187.88      183.76      7.07 o
  10   6   2        1.51       -1.10      4.38 o
  12   6   2        0.86       -3.90      4.31 o
  14   6   2       12.93       28.42      9.08 o
 -13   7   2      189.92      172.25      8.70 o
 -11   7   2        8.06       14.28      4.22 o
  -9   7   2       62.73       68.13      4.45 o
  -7   7   2      603.47      625.14     12.89 o
  -5   7   2     1115.60     1167.84     15.14 o
  -3   7   2      275.60      254.18     11.18 o
  -1   7   2       87.16       82.06      7.07 o
   1   7   2      445.58      456.96      8.68 o
   3   7   2     5494.28     5798.84     65.13 o
   5   7   2      490.95      467.96      8.85 o
   7   7   2       21.41       28.00      4.14 o
   9   7   2      947.61      945.19     13.85 o
  11   7   2       44.36       56.41      7.42 o
  13   7   2       47.72       65.86      7.91 o
 -12   8   2      221.29      204.47      9.76 o
 -10   8   2       37.51       45.95      6.02 o
  -8   8   2        3.19       11.98      4.18 o
  -6   8   2     1932.84     1953.64     22.77 o
  -4   8   2     4201.04     4269.26     45.75 o
  -2   8   2      247.39      288.08      7.85 o
   0   8   2      468.29      437.29     13.79 o
   2   8   2     1460.22     1672.72     23.07 o
   4   8   2     1699.73     1740.61     24.38 o
   6   8   2      329.86      345.97      8.20 o
   8   8   2       14.45       25.50      6.14 o
  10   8   2       77.47       73.52      8.85 o
  12   8   2      104.63      107.11     10.23 o
 -13   9   2        0.14       -8.75      8.75 o
 -11   9   2       78.48       63.98     12.25 o
  -9   9   2       37.84       27.27      4.71 o
  -7   9   2       51.04       53.04      8.56 o
  -5   9   2        0.20        4.69      5.52 o
  -3   9   2       42.57       62.84      5.01 o
  -1   9   2       60.80       66.85      5.95 o
   1   9   2       19.90       19.95     10.01 o
   3   9   2       76.95       69.94      5.57 o
   5   9   2        1.26        1.86      5.19 o
   7   9   2      511.60      491.95     12.62 o
   9   9   2      143.65      134.17      7.75 o
  11   9   2       10.29       19.61      5.01 o
 -12  10   2      121.90       95.78      7.69 o
 -10  10   2       26.53       39.17      5.33 o
  -8  10   2        8.45        7.17      5.04 o
  -6  10   2      560.74      559.96     14.43 o
  -4  10   2     2483.13     2546.71     33.17 o
  -2  10   2     1538.14     1592.70     24.49 o
   0  10   2     2627.52     2615.65     43.51 o
   2  10   2     2018.97     2028.72     45.64 o
   4  10   2      230.60      234.88      9.51 o
   6  10   2      180.42      192.89      9.42 o
   8  10   2      243.24      210.46      9.15 o
  10  10   2       76.22       71.09      6.03 o
  12  10   2       63.75       74.81      9.07 o
 -11  11   2       17.01       19.58     12.15 o
  -9  11   2        3.72       -0.90      5.28 o
  -7  11   2        0.94       -5.12      5.12 o
  -5  11   2      600.88      520.90     18.72 o
  -3  11   2        9.95       16.58     11.49 o
  -1  11   2      865.93      829.56     23.97 o
   1  11   2      923.27      945.38     34.31 o
   3  11   2     2391.45     2285.25     37.87 o
   5  11   2        8.20       15.67      5.87 o
   7  11   2        7.25       16.12      6.43 o
   9  11   2        2.99        6.84      6.61 o
  11  11   2       48.97       50.14      8.31 o
 -10  12   2      170.28      154.71     18.55 o
  -8  12   2       64.64       71.70     16.25 o
  -6  12   2        8.79       18.21      7.88 o
  -4  12   2      288.15      278.05     17.07 o
  -2  12   2      324.42      353.48     12.48 o
   0  12   2     4655.54     4668.27    125.43 o
   2  12   2     1756.70     1786.82     33.85 o
   4  12   2       56.17       67.18      7.47 o
   6  12   2      273.36      290.02     11.92 o
   8  12   2      140.63      137.96      9.67 o
  10  12   2        1.29       -8.87      8.87 o
  -9  13   2        9.85        5.38      6.92 o
  -7  13   2       89.54       98.00      8.98 o
  -5  13   2        0.98       -6.90      6.90 o
  -3  13   2      173.47      159.42     12.97 o
  -1  13   2      201.22      228.74     11.49 o
   1  13   2       73.66       73.14      8.21 o
   3  13   2        0.04        1.82      6.35 o
   5  13   2      105.31       87.75      8.61 o
   7  13   2      313.29      338.46     19.85 o
   9  13   2        0.01       -2.76     14.45 o
  -8  14   2        0.07        3.43      7.65 o
  -6  14   2       10.28       26.83      7.72 o
  -4  14   2       15.64        5.45     12.71 o
  -2  14   2       95.85       94.50     10.15 o
   0  14   2        0.06       -5.32     12.48 o
   2  14   2      355.67      317.17     28.40 o
   4  14   2      143.85      160.02     10.49 o
   6  14   2       29.54       15.17      7.49 o
   8  14   2       13.15        4.99      8.21 o
  -5  15   2       52.29       45.68      8.29 o
  -3  15   2       46.87       33.62      7.54 o
  -1  15   2        3.55        6.58      7.11 o
   1  15   2      303.25      362.65     27.64 o
   3  15   2       54.22       55.01      7.97 o
   5  15   2       11.48       11.81      8.87 o
  -4  16   2        1.17       -7.52      7.52 o
  -2  16   2       85.52       89.05      9.14 o
   0  16   2      563.71      636.78     18.84 o
   2  16   2        0.47       -6.83      6.83 o
   4  16   2        9.81       10.57      8.24 o
 -15   1   3       31.55       36.34      9.15 o
 -13   1   3        2.61        5.69      3.76 o
 -11   1   3      150.26      153.65      8.06 o
  -9   1   3      636.24      665.00      9.74 o
  -7   1   3       47.10       46.58      2.05 o
  -5   1   3       17.44       14.75      1.30 o
  -3   1   3    25033.22    24725.12    148.59 o
  -1   1   3     3521.19     3172.93     22.22 o
   1   1   3    16273.54    15718.66    137.23 o
   3   1   3    22732.02    21649.91    126.03 o
   5   1   3     2716.83     2635.85     20.13 o
   7   1   3     1027.45     1081.62     12.23 o
   9   1   3      989.37      926.65     12.07 o
  11   1   3      204.54      203.63      7.77 o
  13   1   3      120.94      131.45      6.52 o
  15   1   3        1.50       11.33      4.62 o
 -14   2   3      101.99       84.56      9.38 o
 -12   2   3       88.27       91.64      5.07 o
 -10   2   3      135.99      130.80      5.46 o
  -8   2   3       14.45       20.43      3.71 o
  -6   2   3     3009.88     3006.43     20.50 o
  -4   2   3    29294.76    29230.66    176.09 o
  -2   2   3   114702.34   108558.66   1419.79 o
   0   2   3    15070.68    13871.35     92.23 o
   2   2   3     1190.61     1151.54      9.82 o
   4   2   3      585.07      580.49      6.20 o
   6   2   3      201.13      169.21      4.83 o
   8   2   3      800.12      871.86     11.33 o
  10   2   3     2312.79     2322.84     33.05 o
  12   2   3      839.43      841.48     14.49 o
  14   2   3      118.40      116.10      7.14 o
 -15   3   3      123.39      129.09     15.09 o
 -13   3   3      103.96      124.30      7.01 o
 -11   3   3        2.82        4.10      3.51 o
  -9   3   3      404.74      402.81      7.46 o
  -7   3   3      145.41      181.69      4.64 o
  -5   3   3     5235.53     5175.29     33.90 o
  -3   3   3      527.64      596.66      5.20 o
  -1   3   3    11513.00    11490.90     79.31 o
   1   3   3     6341.50     6465.75     46.66 o
   3   3   3    16293.38    16668.81    108.66 o
   5   3   3     3811.64     3797.08     28.76 o
   7   3   3     1700.62     1787.71     17.98 o
   9   3   3      701.27      695.14     11.10 o
  11   3   3       88.20       83.06      5.14 o
  13   3   3       60.40       52.81      5.30 o
 -14   4   3       12.24       17.72      7.66 o
 -12   4   3        0.54       -4.06      4.14 o
 -10   4   3       98.52      106.42      5.09 o
  -8   4   3      708.18      664.10     11.31 o
  -6   4   3      380.52      393.45      5.69 o
  -4   4   3     3437.94     3347.66     22.70 o
  -2   4   3     2057.37     2129.71     19.30 o
   0   4   3       18.92        4.31      1.68 o
   2   4   3     1398.27     1321.83     11.98 o
   4   4   3      432.59      376.91      6.04 o
   6   4   3       81.10       47.14      3.87 o
   8   4   3        3.62        4.18      3.57 o
  10   4   3        0.41        1.23      6.17 o
  12   4   3        1.32        5.89      4.17 o
  14   4   3       12.81       18.50      6.37 o
 -13   5   3        6.52        8.42      4.99 o
 -11   5   3       22.07       20.49      6.90 o
  -9   5   3       98.59       89.27      5.92 o
  -7   5   3      801.43      777.85     13.28 o
  -5   5   3        9.78       18.11      2.23 o
  -3   5   3      626.46      600.17      6.65 o
  -1   5   3      104.54      110.66      4.10 o
   1   5   3      319.52      254.29      5.19 o
   3   5   3     1184.65     1198.49     11.29 o
   5   5   3        3.20        5.94      4.12 o
   7   5   3      235.98      248.79      8.77 o
   9   5   3        7.20        8.00      4.09 o
  11   5   3      435.09      449.81     16.13 o
  13   5   3      297.87      305.51      9.01 o
 -14   6   3       18.92       24.32     10.24 o
 -12   6   3       30.33       24.61      7.97 o
 -10   6   3      203.16      199.70      6.57 o
  -8   6   3       22.83       24.14      4.20 o
  -6   6   3        6.99        1.53      2.61 o
  -4   6   3    14982.65    16408.34    135.62 o
  -2   6   3     1292.30     1485.42     15.37 o
   0   6   3       10.18       13.58      2.22 o
   2   6   3     1414.37     1617.28     16.17 o
   4   6   3      257.90      292.17      9.31 o
   6   6   3        6.33       18.93      4.17 o
   8   6   3      486.98      478.32      9.92 o
  10   6   3      402.75      393.54     10.19 o
  12   6   3       63.38       73.28      6.99 o
  14   6   3      168.99      211.48     10.79 o
 -13   7   3       53.14       53.82      9.44 o
 -11   7   3       79.88       90.82      5.50 o
  -9   7   3        4.57        2.94      5.42 o
  -7   7   3      171.23      182.77      7.03 o
  -5   7   3     3811.27     3702.23     38.18 o
  -3   7   3     1027.49      952.12     14.07 o
  -1   7   3      205.71      275.16      9.43 o
   1   7   3        1.82       -0.78      2.70 o
   3   7   3       19.61       20.29      3.94 o
   5   7   3        9.00       14.67      3.64 o
   7   7   3      190.00      175.57      9.71 o
   9   7   3        0.01        0.53      4.05 o
  11   7   3      104.31      103.47      8.87 o
  13   7   3      116.02      118.88      8.46 o
 -12   8   3        0.00       -2.79     10.06 o
 -10   8   3      107.11      103.30      7.88 o
  -8   8   3      188.41      209.47      6.91 o
  -6   8   3      105.30       86.10      5.32 o
  -4   8   3       29.99       21.70      2.68 o
  -2   8   3       41.61       29.06      5.42 o
   0   8   3      970.06      920.29     17.38 o
   2   8   3      450.13      431.14     13.91 o
   4   8   3       39.25       41.42      4.97 o
   6   8   3       11.99       12.50      4.13 o
   8   8   3       34.69       26.02      7.90 o
  10   8   3      201.26      220.53      7.51 o
  12   8   3        9.79       19.20      7.46 o
 -11   9   3       71.57       57.61      6.50 o
  -9   9   3       20.05       13.45      5.34 o
  -7   9   3      657.56      583.60     11.91 o
  -5   9   3        1.55        6.39      5.21 o
  -3   9   3      415.57      418.53     13.30 o
  -1   9   3      114.47       87.21      6.60 o
   1   9   3      648.52      640.69     14.62 o
   3   9   3      706.99      746.42     15.67 o
   5   9   3      639.85      624.00     16.65 o
   7   9   3        4.37        8.98      4.66 o
   9   9   3       44.92       43.30      5.25 o
  11   9   3       10.97       13.51      5.86 o
 -12  10   3       35.69       44.97      6.50 o
 -10  10   3      190.42      176.87      9.73 o
  -8  10   3      165.64      150.32     13.23 o
  -6  10   3       90.76       74.28      6.98 o
  -4  10   3       14.18       19.41      5.44 o
  -2  10   3      206.85      222.49      8.53 o
   0  10   3      257.79      240.40     19.91 o
   2  10   3     1838.86     1845.81     31.36 o
   4  10   3        0.32        1.87      7.72 o
   6  10   3      131.30      142.03     11.70 o
   8  10   3      176.82      153.05      8.64 o
  10  10   3        0.97       -4.96      4.96 o
  12  10   3        0.18        0.18     12.83 o
 -11  11   3       84.40       89.66      7.69 o
  -9  11   3        1.45        4.85      9.94 o
  -7  11   3      236.03      198.21     17.09 o
  -5  11   3      272.80      265.59     10.41 o
  -3  11   3       69.07       70.60     12.04 o
  -1  11   3     1222.90     1236.35     29.24 o
   1  11   3      169.27      170.21     11.54 o
   3  11   3        7.17       17.65      6.38 o
   5  11   3      118.58      124.54      8.21 o
   7  11   3       76.19       64.67     14.28 o
   9  11   3        5.53       11.73      9.36 o
  11  11   3      171.52      197.11     15.43 o
 -10  12   3        4.70       -8.37      8.37 o
  -8  12   3       11.40       -8.94     18.83 o
  -6  12   3       19.80       25.65      6.73 o
  -4  12   3      633.90      574.13     15.68 o
  -2  12   3     3631.90     3729.35     64.03 o
   0  12   3      970.43      984.57     20.98 o
   2  12   3        8.08       -6.40      6.40 o
   4  12   3      381.25      406.08     36.78 o
   6  12   3      310.36      337.50     15.43 o
   8  12   3      186.61      167.76     10.71 o
  10  12   3        7.57        0.85      7.76 o
  -9  13   3       91.87      100.63     21.84 o
  -7  13   3      120.71      124.63     10.02 o
  -5  13   3      199.13      224.99     18.39 o
  -3  13   3     1105.43     1137.02     23.98 o
  -1  13   3        6.65        5.91      8.44 o
   1  13   3        2.92       -3.97      7.39 o
   3  13   3      444.35      465.34     29.72 o
   5  13   3        1.61       -1.61      6.70 o
   7  13   3      185.01      166.40     10.56 o
   9  13   3       59.17       61.50     14.80 o
  -8  14   3       10.82       27.94      8.12 o
  -6  14   3       57.53       58.70      8.45 o
  -4  14   3       63.01       54.37      7.63 o
  -2  14   3      665.31      678.01     28.70 o
   0  14   3      361.46      351.52     12.95 o
   2  14   3        0.19        5.46      6.47 o
   4  14   3      330.34      358.81     20.69 o
   6  14   3      159.91      219.63     26.76 o
   8  14   3       13.95       26.40      7.96 o
  -5  15   3        1.33        5.56      7.37 o
  -3  15   3        6.63        7.21     12.15 o
  -1  15   3       66.58       73.91      9.19 o
   1  15   3        0.63      -10.81     12.48 o
   3  15   3       19.73       25.23      8.04 o
   5  15   3       18.24       15.59     13.95 o
  -4  16   3      130.97      152.32     19.06 o
  -2  16   3      116.37       98.92     10.03 o
   0  16   3      114.94      126.05     21.34 o
   2  16   3       48.73       42.66     11.98 o
   4  16   3        5.88        1.85     17.07 o
 -14   0   4       64.85       71.88     11.07 o
 -12   0   4        1.48       -2.23      6.07 o
 -10   0   4      189.63      177.44      7.28 o
  -8   0   4     4709.09     4640.28     44.97 o
  -6   0   4     1970.85     2099.04     20.24 o
  -4   0   4     7281.17     7389.80     64.09 o
  -2   0   4     7543.72     8107.61    123.39 o
   0   0   4    11459.23    11156.39    141.50 o
   2   0   4    20184.65    19381.09    178.23 o
   4   0   4     5514.21     5386.51     58.36 o
   6   0   4    21048.23    20371.72    239.13 o
   8   0   4     1923.23     2070.69     28.95 o
  10   0   4     1579.83     1525.59     26.05 o
  12   0   4     1948.14     1897.35     31.56 o
  14   0   4       29.88       35.48      7.73 o
 -15   1   4        1.89        2.62      6.43 o
 -13   1   4      146.95      139.24      7.32 o
 -11   1   4       55.71       63.37      4.22 o
  -9   1   4     1036.41     1092.75     12.42 o
  -7   1   4     3884.89     4008.03     27.37 o
  -5   1   4      500.96      524.43      4.77 o
  -3   1   4     9217.22     9036.57     62.01 o
  -1   1   4    15704.07    14818.24    107.91 o
   1   1   4     1359.11     1209.89      9.40 o
   3   1   4       47.02       46.00      1.99 o
   5   1   4      485.04      543.13      6.81 o
   7   1   4     2324.91     2177.94     21.37 o
   9   1   4     1711.27     1679.47     18.18 o
  11   1   4       20.74       19.29      4.13 o
  13   1   4       35.30       43.34      6.18 o
 -14   2   4       27.63       24.82      6.50 o
 -12   2   4       67.93       83.94      4.98 o
 -10   2   4       22.88       25.35      3.54 o
  -8   2   4      763.85      792.38      8.44 o
  -6   2   4      183.24      156.77      3.76 o
  -4   2   4     8767.27     9055.04     58.06 o
  -2   2   4     6636.16     6392.50     45.72 o
   0   2   4     1643.46     1601.51     12.86 o
   2   2   4       24.81       19.49      1.67 o
   4   2   4     2403.97     2489.71     18.88 o
   6   2   4      958.09      936.17     12.56 o
   8   2   4      381.64      347.62      7.28 o
  10   2   4       16.20       23.57      4.41 o
  12   2   4       10.80       20.99      4.42 o
  14   2   4       55.69       66.55      5.91 o
 -15   3   4        9.85        3.80      6.72 o
 -13   3   4       38.05       42.43      5.56 o
 -11   3   4      185.30      176.16      6.00 o
  -9   3   4      205.02      187.21      5.04 o
  -7   3   4     1214.08     1259.50     11.58 o
  -5   3   4      268.66      253.61      3.43 o
  -3   3   4    14703.38    14333.22     91.73 o
  -1   3   4    10356.33    10390.05     74.40 o
   1   3   4     9307.17     8885.97     63.74 o
   3   3   4     2889.38     2906.23     20.88 o
   5   3   4      975.32      890.20     10.76 o
   7   3   4      103.21      102.01      4.41 o
   9   3   4      873.86      848.93     12.11 o
  11   3   4      310.48      294.64      7.92 o
  13   3   4      537.69      569.41     20.80 o
 -14   4   4      179.80      206.30     10.61 o
 -12   4   4      116.83      105.10      7.47 o
 -10   4   4      230.27      203.82      7.52 o
  -8   4   4      647.88      693.14      8.47 o
  -6   4   4      640.53      597.74      6.77 o
  -4   4   4     1731.92     1780.51     13.66 o
  -2   4   4    10266.85    10279.08     76.42 o
   0   4   4     1652.24     1611.03     14.66 o
   2   4   4     1452.37     1251.62     10.93 o
   4   4   4     1105.10     1125.48     10.25 o
   6   4   4     3879.96     3960.50     34.74 o
   8   4   4     3732.03     3648.48     38.93 o
  10   4   4       34.03       35.56      5.71 o
  12   4   4      207.38      220.82      7.59 o
  14   4   4       24.21       28.47      5.92 o
 -13   5   4       29.91       30.89      5.40 o
 -11   5   4        0.21        1.59      3.77 o
  -9   5   4        5.28        4.95      3.81 o
  -7   5   4      277.81      304.82      5.70 o
  -5   5   4      296.76      275.20      4.72 o
  -3   5   4      412.64      445.50      5.80 o
  -1   5   4      466.45      470.24      6.44 o
   1   5   4     5416.01     5210.45     41.63 o
   3   5   4     1255.39     1227.43     12.35 o
   5   5   4      499.69      552.75      8.55 o
   7   5   4     2233.94     2172.87     23.19 o
   9   5   4      254.74      238.43      7.62 o
  11   5   4        9.87        8.01      4.34 o
  13   5   4       36.28       52.37      5.44 o
 -14   6   4       13.93       31.33      7.73 o
 -12   6   4       91.82       71.88      7.46 o
 -10   6   4      199.60      177.94      6.04 o
  -8   6   4        7.57        6.34      3.07 o
  -6   6   4      725.99      738.37      9.08 o
  -4   6   4     4682.44     4698.39     44.97 o
  -2   6   4      577.32      515.93      6.95 o
   0   6   4      176.99      201.49      4.69 o
   2   6   4     4096.19     4388.47     38.25 o
   4   6   4     1056.88     1075.96     13.01 o
   6   6   4        2.35       -0.76      3.59 o
   8   6   4      572.46      549.09      9.73 o
  10   6   4       34.23       52.23      6.78 o
  12   6   4       90.96      101.70      7.95 o
 -13   7   4      197.99      231.93     13.33 o
 -11   7   4       39.23       32.31      5.43 o
  -9   7   4      609.25      628.32     10.59 o
  -7   7   4        0.50       -0.62      4.67 o
  -5   7   4     5005.40     4693.83     43.79 o
  -3   7   4     1966.41     1960.68     21.78 o
  -1   7   4     4988.47     5560.74     65.57 o
   1   7   4     2416.58     2376.63     26.11 o
   3   7   4        8.14        0.03      3.62 o
   5   7   4      229.65      231.97      6.58 o
   7   7   4       79.75       63.00      4.94 o
   9   7   4      284.58      275.73     10.77 o
  11   7   4       21.08       21.03      4.83 o
  13   7   4        0.09       13.72     11.55 o
 -12   8   4       73.14       75.05      6.84 o
 -10   8   4       58.37       33.39      6.52 o
  -8   8   4        0.01       -1.97      3.77 o
  -6   8   4      849.19      925.07     14.83 o
  -4   8   4      245.06      296.63      8.51 o
  -2   8   4      414.23      499.55     16.75 o
   0   8   4       66.80       70.81      5.50 o
   2   8   4      822.15      881.29     16.28 o
   4   8   4       16.32       15.36      4.57 o
   6   8   4        0.24       -4.12      4.12 o
   8   8   4        9.56        4.28      7.87 o
  10   8   4      436.05      442.38     14.14 o
  12   8   4      223.10      262.94      9.36 o
 -11   9   4      265.08      296.86     13.99 o
  -9   9   4       66.77       65.88      5.05 o
  -7   9   4      130.14      140.69      7.30 o
  -5   9   4       21.65       38.50      7.67 o
  -3   9   4      442.93      469.96     15.87 o
  -1   9   4     1098.95     1128.87     20.97 o
   1   9   4     1263.60     1261.60     22.70 o
   3   9   4      244.85      264.29      9.91 o
   5   9   4      174.35      170.90      7.60 o
   7   9   4       63.88       35.30      7.63 o
   9   9   4      443.00      448.95     21.87 o
  11   9   4       29.83       39.36      6.26 o
 -12  10   4       38.46       39.19      7.46 o
 -10  10   4       35.98       24.81      7.53 o
  -8  10   4        2.68       -2.58      4.63 o
  -6  10   4        0.26       -5.46      5.46 o
  -4  10   4     1022.33     1079.80     20.60 o
  -2  10   4      204.16      194.23     10.61 o
   0  10   4        0.00       -0.09      5.09 o
   2  10   4      839.34      893.57     18.82 o
   4  10   4      359.68      343.56     18.39 o
   6  10   4     1878.68     1872.50     27.04 o
   8  10   4      807.15      830.26     39.70 o
  10  10   4        0.86       -8.16      8.16 o
 -11  11   4       54.90       44.81     13.35 o
  -9  11   4      115.88      108.22     13.95 o
  -7  11   4      223.12      223.43     12.12 o
  -5  11   4     1048.21     1021.56     20.30 o
  -3  11   4      699.40      663.53     35.84 o
  -1  11   4      373.23      394.01     26.10 o
   1  11   4      462.96      436.83     12.88 o
   3  11   4     1782.57     1722.44     35.30 o
   5  11   4     1289.80     1250.33     44.33 o
   7  11   4       25.04       26.22      6.75 o
   9  11   4      226.29      228.38     16.91 o
  11  11   4       20.58       22.48      7.76 o
 -10  12   4        2.31       -7.55      7.55 o
  -8  12   4       62.45       45.25     16.25 o
  -6  12   4      148.14      138.61     11.94 o
  -4  12   4       51.43       49.40      8.04 o
  -2  12   4      456.58      471.22     23.55 o
   0  12   4      134.97      162.63      9.28 o
   2  12   4       26.32       33.89      6.73 o
   4  12   4      895.86      875.82     36.45 o
   6  12   4     1693.49     1659.40     31.40 o
   8  12   4       34.60       27.29      7.51 o
  10  12   4       83.24      102.68      9.82 o
  -9  13   4       36.56       10.98     21.84 o
  -7  13   4        1.82       -0.19      6.75 o
  -5  13   4       71.20       52.40      7.79 o
  -3  13   4      519.33      494.71     15.02 o
  -1  13   4      183.35      181.24     18.01 o
   1  13   4      170.72      157.75      9.64 o
   3  13   4      846.39      894.50     30.37 o
   5  13   4      205.17      200.17     10.86 o
   7  13   4       79.50       92.47     11.49 o
   9  13   4       20.08       26.54      8.15 o
  -8  14   4        0.12       -8.62     11.95 o
  -6  14   4       21.81       20.73     15.76 o
  -4  14   4       31.12       12.61      7.12 o
  -2  14   4        1.04       -5.35      7.06 o
   0  14   4      645.59      699.54     24.46 o
   2  14   4       35.07       46.99      7.90 o
   4  14   4        1.48        9.50      7.15 o
   6  14   4      103.20      117.42     16.09 o
  -5  15   4        2.41       15.92     11.80 o
  -3  15   4      420.93      463.64     22.69 o
  -1  15   4        3.67       -4.16     10.67 o
   1  15   4       44.64       43.13      9.69 o
   3  15   4        0.88       -7.59      7.72 o
   5  15   4       61.43       78.79      9.07 o
  -4  16   4        0.24       -4.55     13.67 o
  -2  16   4      141.03      168.57     11.18 o
   0  16   4        1.04       -7.16      7.16 o
   2  16   4       50.57       35.46      7.92 o
 -15   1   5       63.93       59.36      9.58 o
 -13   1   5       13.15        9.30      9.64 o
 -11   1   5        0.15       -2.63      3.82 o
  -9   1   5        3.69        2.74      3.57 o
  -7   1   5      294.59      304.61      4.74 o
  -5   1   5       11.37       18.80      1.05 o
  -3   1   5     4618.87     4430.14     30.89 o
  -1   1   5     6947.29     6962.55     59.86 o
   1   1   5    24748.09    23605.64    167.53 o
   3   1   5      509.52      457.66      5.93 o
   5   1   5     1601.59     1714.72     14.55 o
   7   1   5      714.72      674.34      9.86 o
   9   1   5      484.70      461.76     12.01 o
  11   1   5      221.44      212.02      7.02 o
  13   1   5        1.20        7.96      4.65 o
 -14   2   5      133.27      130.75     11.95 o
 -12   2   5        2.43       10.27      4.37 o
 -10   2   5       18.24       24.05      3.51 o
  -8   2   5      493.45      503.27      6.37 o
  -6   2   5     2593.66     2681.28     22.97 o
  -4   2   5     2914.65     2883.85     20.35 o
  -2   2   5     3807.44     3882.81     27.74 o
   0   2   5     1099.72     1077.42      9.60 o
   2   2   5      271.59      228.63      3.57 o
   4   2   5     4498.43     4488.26     32.92 o
   6   2   5     2674.12     2345.19     23.08 o
   8   2   5      118.10      107.37      4.95 o
  10   2   5      172.24      162.93      6.35 o
  12   2   5      112.95      153.56      6.45 o
  14   2   5       53.72       52.93      7.53 o
 -15   3   5        0.23        6.13      7.72 o
 -13   3   5      167.93      182.95     10.27 o
 -11   3   5        9.98        7.57      4.38 o
  -9   3   5       85.65       85.57      3.45 o
  -7   3   5      512.95      529.23      6.46 o
  -5   3   5        3.67        0.23      1.53 o
  -3   3   5      159.59      188.04      3.06 o
  -1   3   5       51.75       79.75      2.76 o
   1   3   5     3428.63     3179.04     24.16 o
   3   3   5        0.39       -1.16      1.67 o
   5   3   5     1981.46     2033.32     21.93 o
   7   3   5     2922.24     2978.62     30.11 o
   9   3   5       79.32       53.89      4.53 o
  11   3   5      386.26      353.87     14.96 o
  13   3   5        7.24       12.00      5.80 o
 -14   4   5       56.57       73.66      8.04 o
 -12   4   5       21.32       10.99      5.52 o
 -10   4   5      191.09      172.99      5.70 o
  -8   4   5       17.03       19.44      3.74 o
  -6   4   5      360.37      351.43      5.16 o
  -4   4   5      879.04      845.84      7.61 o
  -2   4   5       82.36      111.31      2.50 o
   0   4   5    11588.85    10952.01     82.25 o
   2   4   5     3435.36     3234.41     24.91 o
   4   4   5       22.97       35.33      2.48 o
   6   4   5     1340.93     1313.00     17.62 o
   8   4   5      206.79      206.71      6.55 o
  10   4   5      421.45      430.09      9.28 o
  12   4   5       33.36       39.25      4.90 o
  14   4   5      121.72      133.19      9.76 o
 -13   5   5        2.48        5.91      4.97 o
 -11   5   5       52.98       59.32      5.94 o
  -9   5   5      300.94      302.78      5.85 o
  -7   5   5       84.48      108.32      3.37 o
  -5   5   5     8179.20     7936.69     60.91 o
  -3   5   5     9962.53     9974.80     77.72 o
  -1   5   5    15120.41    16473.13    135.18 o
   1   5   5     5359.58     5808.56     46.23 o
   3   5   5      180.28      237.97      4.54 o
   5   5   5       26.05       14.48      3.22 o
   7   5   5      153.75      154.57      7.22 o
   9   5   5      856.30      792.91     13.71 o
  11   5   5      457.72      418.48      9.80 o
  13   5   5      436.00      438.42     14.24 o
 -14   6   5      241.96      263.21     12.03 o
 -12   6   5        0.02        0.52      4.87 o
 -10   6   5      150.39      135.71      5.39 o
  -8   6   5      184.36      175.69      6.54 o
  -6   6   5      334.99      363.36      5.98 o
  -4   6   5     4564.98     4545.08     50.75 o
  -2   6   5      601.85      556.04      7.38 o
   0   6   5     4624.66     4998.84     47.37 o
   2   6   5     2772.82     3156.42     28.91 o
   4   6   5       20.40       15.10      3.08 o
   6   6   5        1.78        4.76      3.91 o
   8   6   5      150.41      152.78      6.22 o
  10   6   5      230.47      235.89      9.78 o
  12   6   5        0.01       -1.68      4.60 o
 -13   7   5        3.18       -0.16     10.26 o
 -11   7   5      201.03      183.41      8.08 o
  -9   7   5       17.37       14.68      3.61 o
  -7   7   5      106.40      101.81      4.71 o
  -5   7   5      595.66      594.49     11.09 o
  -3   7   5     1704.98     1705.90     19.03 o
  -1   7   5     3391.29     3822.93     46.43 o
   1   7   5     1718.19     2053.96     23.47 o
   3   7   5        0.04        9.64      3.69 o
   5   7   5        3.18        1.68      4.28 o
   7   7   5       35.35       42.38      7.39 o
   9   7   5      816.08      778.01     24.44 o
  11   7   5      101.36       93.89      6.32 o
  13   7   5      138.58      127.07      7.06 o
 -12   8   5       66.83       52.57      6.25 o
 -10   8   5       16.56       11.42      4.95 o
  -8   8   5      145.60      135.69      5.75 o
  -6   8   5      340.52      337.15     10.76 o
  -4   8   5     1540.72     1609.27     22.18 o
  -2   8   5       74.81       44.35      6.07 o
   0   8   5        3.68        3.99      4.43 o
   2   8   5       90.37       91.11      5.88 o
   4   8   5      406.07      463.74     11.29 o
   6   8   5       98.24      106.96      6.23 o
   8   8   5       40.77       38.61      4.99 o
  10   8   5       25.88       36.50      5.05 o
  12   8   5        3.05        4.46      6.83 o
 -11   9   5       34.69       32.71      5.92 o
  -9   9   5      358.65      328.61     14.46 o
  -7   9   5      453.91      418.02     11.38 o
  -5   9   5     3183.04     3129.14     42.39 o
  -3   9   5       69.24       77.34      5.76 o
  -1   9   5      436.22      528.69     13.29 o
   1   9   5      511.59      538.05     13.45 o
   3   9   5      638.71      623.23     21.15 o
   5   9   5      235.33      208.15      8.40 o
   7   9   5      728.97      759.95     13.63 o
   9   9   5      231.07      236.48      8.46 o
  11   9   5       21.25       21.06      5.94 o
 -12  10   5       31.35       33.76      9.02 o
 -10  10   5       10.40       14.72      5.43 o
  -8  10   5      323.78      330.29     13.46 o
  -6  10   5       22.59       20.15      6.91 o
  -4  10   5       52.35       42.74      6.59 o
  -2  10   5      450.90      460.74     16.91 o
   0  10   5      396.77      386.79     11.70 o
   2  10   5      424.59      461.45     16.75 o
   4  10   5       85.54       97.86      8.04 o
   6  10   5      299.99      276.49     23.48 o
   8  10   5      349.63      365.45     19.69 o
  10  10   5       15.89        8.95      8.10 o
 -11  11   5       12.34       14.10     10.18 o
  -9  11   5       75.98       59.52      7.52 o
  -7  11   5        4.37       -4.43     14.91 o
  -5  11   5       57.27       50.50      6.61 o
  -3  11   5      248.15      253.37     11.41 o
  -1  11   5       82.40      109.97      8.87 o
   1  11   5      495.77      458.21     14.34 o
   3  11   5      599.40      619.06     28.07 o
   5  11   5      570.28      594.70     23.65 o
   7  11   5        6.77       -1.98      6.40 o
   9  11   5        5.15        7.32     12.15 o
 -10  12   5       44.34       37.92      7.64 o
  -8  12   5      591.40      582.72     17.47 o
  -6  12   5      337.62      333.67     26.43 o
  -4  12   5     1243.54     1231.16     31.07 o
  -2  12   5      714.05      683.47     16.92 o
   0  12   5      195.37      210.95     12.31 o
   2  12   5       36.67       21.24      7.22 o
   4  12   5        0.06       -5.63      5.63 o
   6  12   5       55.48       38.58      9.59 o
   8  12   5       84.93       83.57     11.01 o
  -9  13   5       21.81       12.11     26.71 o
  -7  13   5        3.78       -6.60      6.60 o
  -5  13   5        1.46       -5.67      5.67 o
  -3  13   5       23.76       19.40      6.72 o
  -1  13   5      811.74      778.21     18.85 o
   1  13   5      151.98      129.94      8.96 o
   3  13   5       63.15       56.83      9.85 o
   5  13   5      136.12      116.66      9.32 o
   7  13   5      281.65      334.41     28.57 o
  -8  14   5       54.61       60.72      8.92 o
  -6  14   5      249.55      243.10     13.33 o
  -4  14   5      588.28      635.71     29.88 o
  -2  14   5     1284.70     1420.10     47.61 o
   0  14   5       53.48       51.60      7.85 o
   2  14   5       10.09       -0.76      6.43 o
   4  14   5       32.97       26.14      7.19 o
   6  14   5       12.45       16.08      8.49 o
  -5  15   5        9.69        9.40      7.78 o
  -3  15   5       11.71        7.86      7.33 o
  -1  15   5        0.02       -6.47      6.47 o
   1  15   5       56.13       56.13      8.27 o
   3  15   5        1.03        4.36      7.39 o
   5  15   5       24.81       24.14      7.53 o
  -2  16   5        1.00        3.72      7.80 o
   0  16   5       92.59       91.62      9.85 o
   2  16   5       72.84       66.99      8.99 o
 -14   0   6      409.17      448.06     19.52 o
 -12   0   6      144.91      121.44     10.89 o
 -10   0   6      237.24      243.35     14.59 o
  -8   0   6      702.48      655.07      9.41 o
  -6   0   6      652.01      759.85      8.98 o
  -4   0   6    15801.74    16007.63    167.91 o
  -2   0   6     3063.78     3156.30     52.98 o
   0   0   6     7005.07     6590.76     75.91 o
   2   0   6      260.64      302.40      6.57 o
   4   0   6     4720.34     4849.94     49.56 o
   6   0   6     7110.43     7309.58     82.29 o
   8   0   6      826.45      797.54     15.91 o
  10   0   6     4823.33     4631.15    101.41 o
  12   0   6      449.44      408.50     15.00 o
  14   0   6       28.24       42.61      8.17 o
 -15   1   6       27.22       34.75      7.14 o
 -13   1   6        5.34        3.31      8.46 o
 -11   1   6        3.16        1.80      2.90 o
  -9   1   6     1261.33     1183.90     11.67 o
  -7   1   6     5277.61     5611.75     38.52 o
  -5   1   6     4367.75     4558.42     32.45 o
  -3   1   6     9216.04     9264.75     76.75 o
  -1   1   6        0.04       -2.25      2.25 o
   1   1   6     1613.02     1590.23     13.85 o
   3   1   6     3682.94     3813.32     27.54 o
   5   1   6    14383.14    14719.52    111.96 o
   7   1   6      261.59      256.56      8.22 o
   9   1   6       53.96       41.51      4.42 o
  11   1   6      665.84      702.89     16.00 o
  13   1   6       10.31       12.60      4.80 o
 -14   2   6      345.05      358.50     12.57 o
 -12   2   6      544.79      537.03     11.18 o
 -10   2   6        9.56        3.14      2.86 o
  -8   2   6      120.94      118.39      2.99 o
  -6   2   6      534.63      536.73      5.72 o
  -4   2   6      166.50      209.75      3.02 o
  -2   2   6     2286.87     2331.14     20.60 o
   0   2   6       96.83      121.91      2.69 o
   2   2   6      178.33      158.87      4.14 o
   4   2   6        4.02       -0.91      1.86 o
   6   2   6      269.99      268.84      6.20 o
   8   2   6      108.71      117.16      6.41 o
  10   2   6       17.37        7.63      4.55 o
  12   2   6       67.92       72.28      5.53 o
  14   2   6        2.84        6.35      8.31 o
 -13   3   6       22.96       27.78      6.43 o
 -11   3   6      902.13      944.08     14.90 o
  -9   3   6        2.55        2.67      3.21 o
  -7   3   6       81.10       68.66      3.44 o
  -5   3   6     4816.05     4829.87     34.44 o
  -3   3   6       39.20       49.36      1.81 o
  -1   3   6        5.88        4.13      2.13 o
   1   3   6     6851.63     6704.89     48.72 o
   3   3   6      319.14      303.21      4.49 o
   5   3   6      306.45      283.00      5.99 o
   7   3   6       36.65       19.60      3.62 o
   9   3   6     2348.27     2246.44     37.11 o
  11   3   6      386.11      379.56      8.90 o
  13   3   6       25.11       31.41      6.19 o
 -14   4   6      428.32      476.79     14.51 o
 -12   4   6      744.62      761.54     14.03 o
 -10   4   6       80.24       71.17      3.72 o
  -8   4   6      480.71      452.50      6.17 o
  -6   4   6     6983.91     6994.75     50.06 o
  -4   4   6      175.11      220.48      4.73 o
  -2   4   6     3630.68     3878.20     33.27 o
   0   4   6      428.72      407.58      5.48 o
   2   4   6      282.59      281.87      4.15 o
   4   4   6     3220.61     3144.75     28.76 o
   6   4   6     4303.22     4379.25     38.27 o
   8   4   6       28.00       20.30      4.62 o
  10   4   6     1571.26     1553.82     19.03 o
  12   4   6       11.94       12.38      6.98 o
  14   4   6       18.47       26.92      7.21 o
 -13   5   6       23.93       31.23      6.80 o
 -11   5   6      210.70      215.34      7.78 o
  -9   5   6      189.72      198.48      4.93 o
  -7   5   6      191.28      206.18      4.68 o
  -5   5   6       66.51       49.67      3.48 o
  -3   5   6     4663.15     4683.31     41.68 o
  -1   5   6      154.63      225.86      4.67 o
   1   5   6      570.44      606.58      7.59 o
   3   5   6        5.57        5.04      2.34 o
   5   5   6        5.62       13.66      3.24 o
   7   5   6      523.43      516.15      9.78 o
   9   5   6      529.89      527.60     15.60 o
  11   5   6      115.83      115.36      6.20 o
  13   5   6        7.59       19.57      6.39 o
 -14   6   6       88.92      106.07     12.89 o
 -12   6   6        1.58       -8.39      8.39 o
 -10   6   6      589.25      564.77     11.67 o
  -8   6   6       54.08       52.55      3.29 o
  -6   6   6      462.29      457.33      8.34 o
  -4   6   6     1838.51     1911.20     20.97 o
  -2   6   6      519.02      463.24      8.03 o
   0   6   6      402.37      434.25      7.69 o
   2   6   6     1492.79     1593.80     18.65 o
   4   6   6      176.87      161.51      5.94 o
   6   6   6     1161.12     1101.06     14.56 o
   8   6   6      184.50      188.18      7.54 o
  10   6   6       45.25       51.59      7.09 o
  12   6   6       23.92       44.37      6.79 o
 -13   7   6       18.80       23.30      7.17 o
 -11   7   6      184.04      191.20      7.92 o
  -9   7   6       15.37       17.70      4.65 o
  -7   7   6     2380.04     2378.48     32.22 o
  -5   7   6      334.02      334.09      6.18 o
  -3   7   6      920.64      936.59     12.22 o
  -1   7   6      277.71      294.54      9.33 o
   1   7   6      362.98      384.00      6.96 o
   3   7   6      484.30      501.52     11.51 o
   5   7   6      110.81      137.15      5.76 o
   7   7   6      235.74      221.73      7.53 o
   9   7   6      318.49      310.36      8.81 o
  11   7   6        5.93        2.80      4.58 o
  13   7   6        0.16        7.44      9.84 o
 -12   8   6      208.29      184.72      8.71 o
 -10   8   6      174.53      171.10      9.62 o
  -8   8   6      831.15      770.33     12.09 o
  -6   8   6       38.77       55.64      6.12 o
  -4   8   6       80.78       96.90      6.36 o
  -2   8   6       36.26       50.89      6.37 o
   0   8   6       70.36       90.21     10.67 o
   2   8   6      951.71     1041.87     24.22 o
   4   8   6       99.73      142.01      7.31 o
   6   8   6       83.25       70.69      5.48 o
   8   8   6       16.96       21.98      9.65 o
  10   8   6        0.01       -4.64      4.64 o
  12   8   6      116.62      138.71      7.54 o
 -11   9   6       35.17       23.51      7.89 o
  -9   9   6       10.51       17.43      4.97 o
  -7   9   6      510.20      462.89     10.82 o
  -5   9   6       86.12       72.45      4.62 o
  -3   9   6      106.91       95.76      5.07 o
  -1   9   6        0.80       -3.79      6.57 o
   1   9   6      695.58      737.21     16.27 o
   3   9   6      237.63      282.82      9.93 o
   5   9   6     1353.56     1333.89     22.93 o
   7   9   6      195.86      205.13      7.84 o
   9   9   6        0.00        2.17      4.82 o
  11   9   6       17.13        1.96     10.23 o
 -12  10   6       28.70       23.94      7.88 o
 -10  10   6       16.73       10.74      5.59 o
  -8  10   6      105.99      131.04      8.56 o
  -6  10   6     1094.37     1079.31     17.34 o
  -4  10   6     2037.35     1856.92     29.76 o
  -2  10   6       74.95       46.63      7.88 o
   0  10   6       19.51       25.05      6.08 o
   2  10   6        0.61       -4.93      4.93 o
   4  10   6      265.90      250.00     10.20 o
   6  10   6      501.68      493.04     15.63 o
   8  10   6       39.44       47.68     11.28 o
  10  10   6      115.98      100.97      7.19 o
 -11  11   6       54.60       49.38      7.66 o
  -9  11   6       51.34       37.75      8.87 o
  -7  11   6      626.79      618.02     16.21 o
  -5  11   6     1865.82     1814.90     39.08 o
  -3  11   6      323.65      310.53     11.33 o
  -1  11   6      340.88      335.87     19.21 o
   1  11   6      555.03      559.81     25.06 o
   3  11   6      192.62      193.96     12.96 o
   5  11   6       25.94       24.15      5.94 o
   7  11   6       60.01       81.34     10.25 o
   9  11   6      659.75      700.81     24.95 o
 -10  12   6       16.87       28.72      7.54 o
  -8  12   6       14.72        8.20      6.89 o
  -6  12   6      429.54      355.51     15.76 o
  -4  12   6     1432.84     1340.61     25.96 o
  -2  12   6      209.83      196.11     13.63 o
   0  12   6       14.35       -1.50      5.63 o
   2  12   6       44.95       49.45      6.68 o
   4  12   6        0.26        4.59     11.66 o
   6  12   6      685.57      669.07     17.09 o
   8  12   6       47.95       60.53      8.26 o
  -9  13   6        0.18      -11.79     19.66 o
  -7  13   6        6.54       -2.14     14.74 o
  -5  13   6       48.06       45.37     12.09 o
  -3  13   6       48.56       66.05     14.12 o
  -1  13   6      249.40      232.78     19.70 o
   1  13   6      101.15       87.39     10.18 o
   3  13   6       23.72       20.76      6.79 o
   5  13   6       14.29      -13.48     29.05 o
   7  13   6        3.06        1.72      6.74 o
  -6  14   6       20.79       21.53      9.40 o
  -4  14   6        2.24        4.09     11.37 o
  -2  14   6      147.51      170.76     10.07 o
   0  14   6       37.19       25.72      7.39 o
   2  14   6       12.96       14.14      9.85 o
   4  14   6        4.34        5.64      6.85 o
   6  14   6       14.91        9.94     12.64 o
  -5  15   6       74.03       52.91      8.90 o
  -3  15   6        3.30       -2.73     12.76 o
  -1  15   6       48.69       34.77      7.60 o
   1  15   6       88.74       51.67      7.92 o
   3  15   6       31.09       19.30     12.49 o
   5  15   6        2.62       -2.71      6.76 o
  -2  16   6        2.52       -5.47      7.76 o
   0  16   6        1.21       -6.61      6.61 o
   2  16   6       16.61       25.87     10.51 o
 -15   1   7       10.04       13.47      6.79 o
 -13   1   7       15.71       32.94      6.14 o
 -11   1   7        2.00        1.36      3.36 o
  -9   1   7     1166.94     1244.77     11.84 o
  -7   1   7       79.36      104.19      2.72 o
  -5   1   7      171.83      162.73      4.24 o
  -3   1   7     2939.56     2930.39     26.27 o
  -1   1   7     1682.22     1555.02     18.49 o
   1   1   7        7.86        3.55      1.49 o
   3   1   7     3914.41     3876.70     29.18 o
   5   1   7      697.11      547.84      7.56 o
   7   1   7      695.94      611.43     15.64 o
   9   1   7      393.50      356.01      8.09 o
  11   1   7      197.12      183.96      6.65 o
  13   1   7       25.77       35.59      5.18 o
 -14   2   7       49.19       50.52     13.06 o
 -12   2   7       23.50       29.39      6.90 o
 -10   2   7        5.19        6.49      3.06 o
  -8   2   7      851.28      938.48     11.50 o
  -6   2   7      165.56      180.98      3.25 o
  -4   2   7      632.66      567.94      6.16 o
  -2   2   7       73.19       93.01      4.06 o
   0   2   7        8.57       11.42      1.59 o
   2   2   7      618.42      630.51      6.48 o
   4   2   7    10699.20    11168.28     81.57 o
   6   2   7      206.01      213.79      5.20 o
   8   2   7       31.03       26.37      4.12 o
  10   2   7        4.88        4.77      6.79 o
  12   2   7      637.47      616.03     13.26 o
  14   2   7        7.36       22.80      6.95 o
 -13   3   7       21.51       19.78      6.09 o
 -11   3   7       32.02       38.71      5.22 o
  -9   3   7        6.47        0.64      4.29 o
  -7   3   7       94.60       96.83      2.80 o
  -5   3   7       67.84       52.64      1.90 o
  -3   3   7      617.10      657.88      6.99 o
  -1   3   7     4872.76     4806.51     40.46 o
   1   3   7      371.88      369.75      6.07 o
   3   3   7     2750.88     2774.94     21.83 o
   5   3   7      783.35      736.56     10.25 o
   7   3   7      133.82      120.17      7.36 o
   9   3   7     2306.18     2219.52     25.52 o
  11   3   7      132.47      113.54      7.17 o
  13   3   7        5.98       12.45      6.56 o
 -14   4   7        7.01        9.64      7.54 o
 -12   4   7       42.71       47.72      6.76 o
 -10   4   7     1096.69     1053.46     15.98 o
  -8   4   7      851.41      819.68     10.70 o
  -6   4   7     4069.31     3933.68     29.50 o
  -4   4   7     1580.58     1536.57     13.17 o
  -2   4   7     1639.13     1936.32     17.98 o
   0   4   7     1979.49     2114.97     18.93 o
   2   4   7      120.32      128.55      3.23 o
   4   4   7       61.30       62.96      6.55 o
   6   4   7      995.69      935.18     15.25 o
   8   4   7      182.63      180.75      6.34 o
  10   4   7      525.08      511.90     13.09 o
  12   4   7      278.49      280.66     11.17 o
 -13   5   7       31.63       40.97      7.80 o
 -11   5   7      643.53      743.44     13.51 o
  -9   5   7      364.26      383.35      8.98 o
  -7   5   7     1182.28     1182.09     13.58 o
  -5   5   7      197.88      176.61      4.60 o
  -3   5   7     2069.77     2036.34     19.82 o
  -1   5   7    10273.04    10941.50     90.29 o
   1   5   7      112.74       91.18      3.00 o
   3   5   7      908.23      854.77      9.51 o
   5   5   7      115.33      175.26      6.73 o
   7   5   7      304.43      271.58      7.92 o
   9   5   7     1727.22     1660.72     20.24 o
  11   5   7       23.13       24.95      7.50 o
  13   5   7        1.08        5.14      5.41 o
 -14   6   7      144.00      177.33     14.06 o
 -12   6   7      341.37      358.98     12.47 o
 -10   6   7        0.75       -1.08      7.43 o
  -8   6   7      344.86      338.07     11.46 o
  -6   6   7      643.72      632.87     10.27 o
  -4   6   7     4195.52     4429.12     55.69 o
  -2   6   7        5.91       18.91      2.54 o
   0   6   7     7929.81     8257.61     76.05 o
   2   6   7     2626.26     2625.21     25.02 o
   4   6   7        0.66       -2.36      3.36 o
   6   6   7        8.45       10.15      4.09 o
   8   6   7      458.62      455.43     16.12 o
  10   6   7      109.03      109.65      6.15 o
  12   6   7      121.27      130.55      7.85 o
 -13   7   7       68.88       72.21      8.34 o
 -11   7   7      136.40      137.39      8.05 o
  -9   7   7      174.35      174.37      9.61 o
  -7   7   7       54.07       57.50      5.48 o
  -5   7   7       33.20       31.69      5.06 o
  -3   7   7      189.50      195.53      5.07 o
  -1   7   7      163.11      228.58      6.19 o
   1   7   7      180.64      194.26      7.05 o
   3   7   7      456.33      503.41     11.35 o
   5   7   7      182.56      178.78      6.97 o
   7   7   7     1974.62     1965.56     30.29 o
   9   7   7        5.83       -3.05      4.30 o
  11   7   7       49.53       47.36      5.63 o
 -12   8   7        4.50       10.90      6.82 o
 -10   8   7       14.71        9.96      5.13 o
  -8   8   7     1139.39     1122.56     26.62 o
  -6   8   7      117.78      131.22      5.47 o
  -4   8   7      190.59      182.94      6.70 o
  -2   8   7       66.17      107.60      4.75 o
   0   8   7        0.08        1.87      3.04 o
   2   8   7      692.60      675.44     14.25 o
   4   8   7        8.32        4.12      5.23 o
   6   8   7        0.40       -2.66      4.55 o
   8   8   7       50.55       51.90      5.61 o
  10   8   7        4.57       -7.93      8.95 o
  12   8   7        1.85       -2.50      7.88 o
 -11   9   7      179.94      179.48     10.19 o
  -9   9   7       83.16       80.13      6.20 o
  -7   9   7     3022.45     3024.03     48.87 o
  -5   9   7      152.76      140.77      4.83 o
  -3   9   7      663.69      684.34     12.63 o
  -1   9   7     1360.84     1355.92     23.84 o
   1   9   7      812.75      775.24     25.94 o
   3   9   7       65.90       43.65      5.90 o
   5   9   7      902.47      935.96     17.65 o
   7   9   7      284.21      287.20     17.68 o
   9   9   7        0.10       -2.09      4.85 o
  11   9   7       18.57       16.40      7.05 o
 -10  10   7      260.03      233.65     12.67 o
  -8  10   7        0.93        1.19      5.66 o
  -6  10   7       18.83       24.12      6.09 o
  -4  10   7      104.62       86.25      6.66 o
  -2  10   7     1234.59     1243.79     23.15 o
   0  10   7        6.72       -1.11      5.15 o
   2  10   7        1.49        0.35      5.61 o
   4  10   7       48.30       50.44      7.47 o
   6  10   7      298.42      306.20     21.08 o
   8  10   7      300.08      331.99     10.17 o
  10  10   7        1.20       -3.43      6.45 o
 -11  11   7       22.42       32.35      7.60 o
  -9  11   7      328.55      268.00     18.22 o
  -7  11   7       10.02        7.35      6.11 o
  -5  11   7      466.58      488.59     23.03 o
  -3  11   7       93.91      107.01      7.71 o
  -1  11   7       35.51       27.30      6.40 o
   1  11   7       41.82       41.67      7.22 o
   3  11   7       13.92       19.25      5.90 o
   5  11   7        3.74       -5.89     11.75 o
   7  11   7        0.68       -0.94      8.15 o
   9  11   7       12.42       19.06     13.30 o
 -10  12   7       27.76       23.04      7.27 o
  -8  12   7      101.60       88.62     16.91 o
  -6  12   7       38.67       30.46      6.89 o
  -4  12   7       83.60       73.91      7.45 o
  -2  12   7      146.63      155.24     12.81 o
   0  12   7        0.08       -3.09      7.39 o
   2  12   7      355.89      305.92     11.44 o
   4  12   7      373.35      364.33     20.42 o
   6  12   7      101.01       97.39      8.66 o
   8  12   7        0.74       -1.44      8.21 o
  -7  13   7      130.61      143.92     13.62 o
  -5  13   7        0.05       -3.77      8.40 o
  -3  13   7      622.58      578.20     17.13 o
  -1  13   7        0.94        2.81      6.03 o
   1  13   7      390.76      386.99     29.22 o
   3  13   7      375.82      387.94     21.51 o
   5  13   7       64.20       55.49     15.39 o
   7  13   7      101.30      107.73     22.23 o
  -6  14   7        6.14       -6.63      6.63 o
  -4  14   7       57.54       64.96      9.41 o
  -2  14   7      485.16      478.41     16.07 o
   0  14   7      191.83      194.65     10.97 o
   2  14   7       78.44       69.39      8.29 o
   4  14   7        0.01       -0.10      6.68 o
   6  14   7      112.67      130.41     10.38 o
  -5  15   7       26.66        7.46      7.63 o
  -3  15   7        0.01       -3.21      7.03 o
  -1  15   7       62.53       55.73     10.46 o
   1  15   7        6.00       -1.90     10.18 o
   3  15   7        1.11        0.07      7.13 o
   0  16   7        0.38       11.24      7.41 o
 -14   0   8       33.64       38.00      9.23 o
 -12   0   8       26.78       26.50      8.07 o
 -10   0   8     1170.86     1208.18     21.04 o
  -8   0   8     1718.92     1709.09     23.40 o
  -6   0   8      434.07      534.15      8.96 o
  -4   0   8    27982.26    29482.39    375.21 o
  -2   0   8    18142.45    18537.00    276.85 o
   0   0   8     1382.16     1356.21     20.96 o
   2   0   8        3.55        3.47      2.24 o
   4   0   8      241.58      143.60      5.52 o
   6   0   8      249.21      291.68      8.41 o
   8   0   8      710.88      660.92     14.14 o
  10   0   8      136.92      141.33     10.15 o
  12   0   8       93.10      106.97      9.28 o
  14   0   8       27.62       35.46      7.98 o
 -13   1   8       34.22       37.46      6.86 o
 -11   1   8      324.54      313.88      9.84 o
  -9   1   8     1078.10      986.97     10.80 o
  -7   1   8      241.89      247.31      6.81 o
  -5   1   8      237.97      265.60      4.20 o
  -3   1   8     1452.48     1533.77     19.43 o
  -1   1   8     5628.96     6108.73     61.35 o
   1   1   8     1554.38     1658.13     14.71 o
   3   1   8     4911.26     5473.74     41.31 o
   5   1   8      189.40      213.89      5.04 o
   7   1   8      669.48      639.11      9.55 o
   9   1   8      281.92      279.68      7.31 o
  11   1   8      305.65      306.88     10.44 o
  13   1   8       47.29       62.08      7.58 o
 -14   2   8       15.55       23.29      6.47 o
 -12   2   8        0.28        3.75      5.31 o
 -10   2   8     1149.71     1134.88     15.92 o
  -8   2   8      605.55      629.89      7.70 o
  -6   2   8     3534.81     3642.93     28.44 o
  -4   2   8     4343.00     4658.04     45.52 o
  -2   2   8     5806.45     6182.74     57.53 o
   0   2   8      841.82      801.60      9.12 o
   2   2   8     3855.84     3961.81     29.17 o
   4   2   8        0.04       -0.59      3.26 o
   6   2   8      609.24      579.96      9.15 o
   8   2   8      180.53      180.16      6.08 o
  10   2   8       82.28       85.66      5.29 o
  12   2   8        5.30       12.66      4.81 o
 -13   3   8      355.59      384.15     15.01 o
 -11   3   8      600.36      631.09     13.60 o
  -9   3   8      107.44      117.62      4.11 o
  -7   3   8      285.87      292.28      5.74 o
  -5   3   8      147.12      151.41      3.71 o
  -3   3   8    12959.00    13279.78    121.18 o
  -1   3   8     1596.21     1473.74     13.51 o
   1   3   8        6.25       -1.14      1.84 o
   3   3   8      999.44     1064.51     10.67 o
   5   3   8        0.08        5.59      2.99 o
   7   3   8      143.33      103.84      5.63 o
   9   3   8     1515.42     1422.12     23.11 o
  11   3   8        0.58        4.33      7.34 o
  13   3   8      186.11      192.37     11.27 o
 -14   4   8       42.06       38.52      7.03 o
 -12   4   8       27.82       30.38      7.34 o
 -10   4   8      682.16      713.11     12.02 o
  -8   4   8     2399.60     2518.22     25.50 o
  -6   4   8      114.41       86.73      3.29 o
  -4   4   8     1730.99     1713.85     16.50 o
  -2   4   8       87.48       71.31      3.22 o
   0   4   8     1876.70     2001.48     18.15 o
   2   4   8     4779.73     5155.39     38.40 o
   4   4   8      403.00      375.06     12.23 o
   6   4   8       51.35       58.76      4.58 o
   8   4   8     2414.38     2260.41     22.88 o
  10   4   8        0.62        4.55      4.04 o
  12   4   8       80.93       96.89      9.76 o
 -13   5   8       26.95       11.17      6.39 o
 -11   5   8       75.38       83.62      5.52 o
  -9   5   8     1085.15     1094.94     16.38 o
  -7   5   8      236.94      258.40      5.94 o
  -5   5   8      212.55      181.45      4.52 o
  -3   5   8     1832.59     1978.36     20.28 o
  -1   5   8        8.13        8.24      2.32 o
   1   5   8       32.16       45.59      3.03 o
   3   5   8       26.33       27.91      3.75 o
   5   5   8        5.18        1.46      3.52 o
   7   5   8       75.36       66.31      5.19 o
   9   5   8        2.18        7.58      8.64 o
  11   5   8       32.07       30.55      4.90 o
  13   5   8       99.78      102.66      7.11 o
 -12   6   8      254.10      257.29     10.78 o
 -10   6   8      173.17      160.27      9.77 o
  -8   6   8      109.78      108.87      5.69 o
  -6   6   8      703.05      675.51     10.87 o
  -4   6   8       78.54      114.87      4.86 o
  -2   6   8     1167.50     1262.59     18.16 o
   0   6   8       69.09       84.93      3.39 o
   2   6   8        5.01       11.72      4.14 o
   4   6   8       30.47       40.36      4.07 o
   6   6   8      122.21      111.35      5.86 o
   8   6   8      382.86      352.69     14.66 o
  10   6   8       29.37       42.04      5.10 o
  12   6   8        0.00        4.46      5.85 o
 -13   7   8      103.26      115.69     10.73 o
 -11   7   8      189.02      240.37     11.38 o
  -9   7   8       62.38       66.97      5.29 o
  -7   7   8     3712.82     3651.90     44.03 o
  -5   7   8     5625.60     5502.02     68.78 o
  -3   7   8     1361.13     1521.99     20.62 o
  -1   7   8      723.65      719.41     11.39 o
   1   7   8       20.51       18.52      3.27 o
   3   7   8      664.39      684.22     16.28 o
   5   7   8      910.78      934.11     14.20 o
   7   7   8     4423.16     4561.17     46.64 o
   9   7   8      390.69      351.38      9.75 o
  11   7   8      226.50      264.11     10.24 o
 -12   8   8      131.12      138.87     11.66 o
 -10   8   8        2.70        3.00      7.69 o
  -8   8   8      293.63      297.32     13.12 o
  -6   8   8       90.71       75.97      6.39 o
  -4   8   8      403.34      381.59     10.29 o
  -2   8   8      254.46      284.00      7.88 o
   0   8   8       18.98       27.10      3.77 o
   2   8   8      544.27      563.20     12.69 o
   4   8   8        7.93        2.63      4.92 o
   6   8   8      475.61      517.12     14.57 o
   8   8   8      138.22      134.38      7.43 o
  10   8   8       16.70       30.53     12.47 o
  12   8   8        6.71        8.71      6.50 o
 -11   9   8      185.46      190.32     14.45 o
  -9   9   8       26.19       42.09      7.62 o
  -7   9   8      369.79      382.63     18.04 o
  -5   9   8       46.35       46.22      6.15 o
  -3   9   8      305.38      288.49      6.99 o
  -1   9   8        1.07        9.16      3.79 o
   1   9   8      111.36      106.49      6.74 o
   3   9   8       53.40       76.61      7.24 o
   5   9   8      355.41      339.98     11.03 o
   7   9   8      562.85      570.15     18.78 o
   9   9   8      247.10      237.84      8.81 o
  11   9   8       65.90       68.86      8.90 o
 -10  10   8       48.56       44.79      7.13 o
  -8  10   8       24.12       37.00      6.81 o
  -6  10   8     1955.79     1890.32     32.40 o
  -4  10   8      163.48      170.17     11.56 o
  -2  10   8      297.97      345.11     11.27 o
   0  10   8       12.39       17.31      5.59 o
   2  10   8       38.14       32.60      5.93 o
   4  10   8      331.60      374.71     13.94 o
   6  10   8       62.22       50.52      6.63 o
   8  10   8      600.23      680.63     29.10 o
  10  10   8      114.08       99.15     15.00 o
  -9  11   8      186.51      194.20     10.47 o
  -7  11   8      313.98      251.60     15.33 o
  -5  11   8       13.38       19.09      6.08 o
  -3  11   8      463.42      442.43     13.03 o
  -1  11   8      461.19      412.36     24.94 o
   1  11   8      139.25      126.28     12.47 o
   3  11   8       83.78       73.09      7.11 o
   5  11   8     1203.54     1212.83     21.62 o
   7  11   8        5.56       -1.94     12.78 o
   9  11   8      496.81      504.71     31.03 o
  -8  12   8      330.28      323.40     15.43 o
  -6  12   8       86.78       89.16      8.87 o
  -4  12   8      295.74      278.67     11.88 o
  -2  12   8        4.10       13.56      7.06 o
   0  12   8        1.91        5.34      5.77 o
   2  12   8        0.00        2.67      5.65 o
   4  12   8       58.62       55.85     10.67 o
   6  12   8       10.89        7.77      8.81 o
   8  12   8       34.35       54.98     11.98 o
  -7  13   8       34.55        8.71     23.75 o
  -5  13   8        0.09       -2.69      6.49 o
  -3  13   8       92.38      105.34      8.83 o
  -1  13   8       10.01       -2.28      5.67 o
   1  13   8       70.56       55.65      7.18 o
   3  13   8      101.21       96.20     11.14 o
   5  13   8       18.90        1.21     10.02 o
   7  13   8       11.74       12.64      6.81 o
  -6  14   8        7.52        3.00      7.41 o
  -4  14   8      136.73      153.86     10.76 o
  -2  14   8        8.22       23.44      7.01 o
   0  14   8       32.50       37.83      7.74 o
   2  14   8       16.51        9.40     13.63 o
   4  14   8       69.44       60.24     13.29 o
   6  14   8       74.13       88.24     18.53 o
  -5  15   8       43.82       67.59      9.65 o
  -3  15   8       10.84       -1.24     14.45 o
  -1  15   8      109.57      115.80     12.38 o
   1  15   8       10.58       18.42      7.39 o
   3  15   8       59.70       56.49      9.17 o
 -13   1   9        6.17        7.00      5.42 o
 -11   1   9       63.86       63.54      7.34 o
  -9   1   9      673.38      699.60     10.74 o
  -7   1   9      144.40      122.38      3.87 o
  -5   1   9      128.03      120.57      2.76 o
  -3   1   9     2378.58     2321.18     28.13 o
  -1   1   9     5189.82     5068.35     55.14 o
   1   1   9      432.00      558.93      6.41 o
   3   1   9     2431.28     2545.43     21.84 o
   5   1   9      409.89      413.85      7.47 o
   7   1   9       79.95      100.39      5.75 o
   9   1   9        7.18        2.05      5.63 o
  11   1   9        0.00       -1.85      7.04 o
  13   1   9       48.24       57.00      5.82 o
 -14   2   9       19.28       21.13      6.14 o
 -12   2   9        1.53        3.36      5.11 o
 -10   2   9       69.22       61.06      5.53 o
  -8   2   9      236.20      263.88      5.60 o
  -6   2   9      137.01      125.88      3.82 o
  -4   2   9       11.44       10.72      2.68 o
  -2   2   9     4944.75     4977.20     52.49 o
   0   2   9     1902.12     1855.75     19.40 o
   2   2   9     2890.72     2865.79     22.61 o
   4   2   9      619.82      671.10      8.64 o
   6   2   9      295.93      299.20      8.80 o
   8   2   9      824.22      805.26     11.63 o
  10   2   9      127.84      124.65      8.11 o
  12   2   9       67.56       66.68      7.64 o
 -13   3   9        0.00      -10.21     11.27 o
 -11   3   9      300.04      292.05     13.42 o
  -9   3   9       27.86       24.26      3.92 o
  -7   3   9      615.54      685.87      7.58 o
  -5   3   9      124.84      115.44      2.56 o
  -3   3   9      698.23      674.78      9.02 o
  -1   3   9      130.40      135.37      2.88 o
   1   3   9     2103.49     2015.75     17.70 o
   3   3   9        1.36        2.02      2.15 o
   5   3   9       12.71        7.87      3.43 o
   7   3   9      128.27      128.35      5.10 o
   9   3   9        2.31        5.10      4.21 o
  11   3   9       34.62       26.07      5.05 o
  13   3   9       92.30      106.29     10.43 o
 -14   4   9        2.05       12.78     10.73 o
 -12   4   9      174.82      172.13      8.71 o
 -10   4   9      193.42      164.15      6.14 o
  -8   4   9      851.50      878.65     11.30 o
  -6   4   9        7.41        5.93      2.14 o
  -4   4   9      576.01      505.94      7.12 o
  -2   4   9      143.10      168.09      3.94 o
   0   4   9     1425.68     1553.97     15.37 o
   2   4   9        5.39        2.46      2.87 o
   4   4   9       29.26       43.15      4.19 o
   6   4   9       27.80       34.58      4.61 o
   8   4   9       11.60        7.44      4.13 o
  10   4   9      115.08      103.67      5.51 o
  12   4   9        1.14       11.59      5.05 o
 -13   5   9        7.77        5.83      6.05 o
 -11   5   9     1107.90     1088.25     24.83 o
  -9   5   9     2385.34     2339.15     28.67 o
  -7   5   9       15.84       17.64      5.64 o
  -5   5   9     1273.44     1410.98     14.36 o
  -3   5   9      420.90      348.03      5.63 o
  -1   5   9     1169.07     1089.93     12.57 o
   1   5   9      410.18      403.51      7.30 o
   3   5   9      519.87      473.54      7.43 o
   5   5   9      444.07      465.29     13.80 o
   7   5   9     2728.33     2643.93     28.54 o
   9   5   9        0.40       -0.35      6.04 o
  11   5   9        0.01        2.55      4.63 o
  13   5   9       79.22       82.70      7.93 o
 -12   6   9      605.03      608.24     15.76 o
 -10   6   9        8.67       13.24      5.26 o
  -8   6   9      465.63      467.74     16.11 o
  -6   6   9       46.54       49.19      4.17 o
  -4   6   9      565.10      612.94     10.36 o
  -2   6   9       37.81       22.25      3.68 o
   0   6   9      351.77      383.88      6.53 o
   2   6   9     1778.32     1712.94     17.34 o
   4   6   9       62.61       66.66      4.55 o
   6   6   9      235.87      235.93      7.67 o
   8   6   9      250.95      246.55     10.80 o
  10   6   9        0.62        3.23      5.70 o
  12   6   9        2.37        9.11      5.17 o
 -13   7   9       76.67       74.68      8.33 o
 -11   7   9      613.84      570.38     15.85 o
  -9   7   9      588.17      562.96     11.64 o
  -7   7   9      182.43      167.63      6.82 o
  -5   7   9      799.39      769.20     15.36 o
  -3   7   9      204.78      195.37      6.46 o
  -1   7   9       50.85       48.41      4.36 o
   1   7   9      143.47      131.27      4.87 o
   3   7   9       67.98       89.02      6.36 o
   5   7   9     2060.19     1965.93     26.96 o
   7   7   9       12.56       19.19      4.81 o
   9   7   9        5.93        9.86      7.76 o
  11   7   9        9.95       20.13      5.37 o
 -12   8   9       90.51      100.34      9.21 o
 -10   8   9       25.56       42.01      9.33 o
  -8   8   9      234.87      239.28      8.03 o
  -6   8   9      187.00      177.07      9.40 o
  -4   8   9       21.57       25.43      4.21 o
  -2   8   9        5.82        5.93      4.28 o
   0   8   9       16.51       39.27      3.70 o
   2   8   9      653.16      596.90     21.07 o
   4   8   9        6.09        6.74      5.15 o
   6   8   9      817.42      792.37     13.78 o
   8   8   9      184.33      207.01      8.30 o
  10   8   9       62.88       72.85      7.50 o
 -11   9   9       39.38       59.04      8.14 o
  -9   9   9      493.52      463.07     13.71 o
  -7   9   9        0.39        7.85      5.18 o
  -5   9   9      790.83      691.34     15.62 o
  -3   9   9       94.04       73.29      5.45 o
  -1   9   9      381.89      373.99     14.47 o
   1   9   9      127.95      130.14      7.43 o
   3   9   9       79.49       62.12      6.34 o
   5   9   9        0.19        9.27      5.50 o
   7   9   9     1342.68     1386.30     30.89 o
   9   9   9       23.16       17.53      5.97 o
  11   9   9       49.57       52.90      6.42 o
 -10  10   9       21.86       40.77     14.97 o
  -8  10   9      451.90      414.47     22.00 o
  -6  10   9      132.21      127.98      7.85 o
  -4  10   9       86.55       68.25      8.37 o
  -2  10   9      144.93      127.08      7.66 o
   0  10   9      189.90      153.68      8.06 o
   2  10   9      113.23      123.57      8.38 o
   4  10   9      777.26      749.05     30.99 o
   6  10   9        0.09       -5.51      5.51 o
   8  10   9        2.39        9.41      6.17 o
  10  10   9        3.59        7.37      6.42 o
  -9  11   9       62.22       62.03      7.93 o
  -7  11   9       95.64       77.95      7.61 o
  -5  11   9      207.18      192.52      9.69 o
  -3  11   9      342.21      319.20     12.70 o
  -1  11   9       75.42       83.60      7.03 o
   1  11   9       59.98       68.02      8.37 o
   3  11   9        7.67       10.49      5.18 o
   5  11   9      416.87      467.21     13.03 o
   7  11   9        0.01       10.97     11.65 o
   9  11   9        7.41       18.62      7.03 o
  -8  12   9        3.52       -6.87     10.19 o
  -6  12   9      124.27      120.41      9.06 o
  -4  12   9       31.69       45.53      7.28 o
  -2  12   9        1.00       -5.75      5.75 o
   0  12   9       75.29       76.85     14.28 o
   2  12   9       15.59        7.22      9.90 o
   4  12   9       89.54       71.57     11.33 o
   6  12   9       61.80       58.11      7.51 o
   8  12   9       52.27       44.52      8.23 o
  -7  13   9        7.06      -15.66     28.66 o
  -5  13   9        2.29       -6.49      6.49 o
  -3  13   9       30.21       14.88      8.07 o
  -1  13   9      260.21      229.22     11.17 o
   1  13   9       78.23       92.50      8.80 o
   3  13   9      247.12      241.50     15.60 o
   5  13   9       30.75       32.02     15.77 o
   7  13   9       79.11      106.77     13.17 o
  -6  14   9       28.19       17.24      7.37 o
  -4  14   9        1.29        5.97      6.90 o
  -2  14   9        4.21       -0.16      6.26 o
   0  14   9        2.69        3.31      6.56 o
   2  14   9       62.00       69.75      8.55 o
   4  14   9       20.07       30.83     13.11 o
  -3  15   9      119.06      106.15     10.37 o
  -1  15   9       32.66       35.29      8.12 o
   1  15   9        3.87        5.19      7.89 o
   3  15   9        7.83        4.24      7.37 o
 -14   0  10      128.97      134.41     11.97 o
 -12   0  10      342.52      303.25     14.84 o
 -10   0  10       86.25       98.96      8.28 o
  -8   0  10       27.60       20.96      7.04 o
  -6   0  10      852.85      863.86     12.46 o
  -4   0  10     1380.83     1484.47     22.05 o
  -2   0  10       80.30      104.46      6.66 o
   0   0  10     3138.90     3339.49     48.76 o
   2   0  10     9637.12    10163.62    109.38 o
   4   0  10      269.69      308.81      9.01 o
   6   0  10       39.38       68.37      9.43 o
   8   0  10      121.07      115.49      7.47 o
  10   0  10      621.11      538.20     15.61 o
  12   0  10      736.23      682.07     58.89 o
 -13   1  10        1.96       -4.51      6.28 o
 -11   1  10      133.86      133.69      7.08 o
  -9   1  10      136.87      165.25      7.59 o
  -7   1  10      301.36      322.47      5.40 o
  -5   1  10     3686.90     3657.99     31.76 o
  -3   1  10     2067.30     2291.71     28.19 o
  -1   1  10     1928.39     2028.38     23.14 o
   1   1  10     9840.49     9916.37     81.40 o
   3   1  10      471.25      495.37      6.61 o
   5   1  10       14.52       16.00      5.15 o
   7   1  10      511.56      530.50      8.46 o
   9   1  10        3.43       11.76      3.62 o
  11   1  10       22.77       24.55      8.97 o
  13   1  10       12.48       14.24      6.78 o
 -14   2  10       54.07       48.23      9.48 o
 -12   2  10      506.46      486.30     12.60 o
 -10   2  10      238.13      235.66      8.08 o
  -8   2  10      114.66      133.30      4.29 o
  -6   2  10     1152.99     1109.36     12.43 o
  -4   2  10       11.46       18.69      3.41 o
  -2   2  10     1678.46     1821.66     22.37 o
   0   2  10     1904.76     1972.12     18.80 o
   2   2  10      687.97      728.52      7.98 o
   4   2  10      124.03      127.63      4.92 o
   6   2  10        6.09        8.72      3.73 o
   8   2  10       13.04        9.75      3.78 o
  10   2  10      224.72      218.49      7.73 o
  12   2  10      125.10      128.47      7.21 o
 -13   3  10       87.93       97.11     10.34 o
 -11   3  10       49.33       59.76      6.40 o
  -9   3  10       10.27        7.76      4.54 o
  -7   3  10      110.08      138.83      4.48 o
  -5   3  10       23.73       26.33      2.40 o
  -3   3  10      882.44      830.11     10.27 o
  -1   3  10       83.63       94.21      2.71 o
   1   3  10      582.45      666.58      7.68 o
   3   3  10      312.33      334.74      5.80 o
   5   3  10      130.86      144.63      5.17 o
   7   3  10      222.47      211.57      9.81 o
   9   3  10       84.92       84.13      7.24 o
  11   3  10       70.48       89.44      6.21 o
  13   3  10        0.29       15.34      7.11 o
 -12   4  10       42.45       52.49      6.36 o
 -10   4  10      680.35      727.79     18.19 o
  -8   4  10      418.19      413.36      7.10 o
  -6   4  10        3.45        0.93      2.21 o
  -4   4  10     1763.32     1873.04     20.24 o
  -2   4  10      192.37      177.74      4.57 o
   0   4  10       88.47      127.84      3.66 o
   2   4  10       12.80       24.43      3.51 o
   4   4  10      161.56      169.30      6.42 o
   6   4  10       73.25       79.12      5.19 o
   8   4  10       41.34       49.71      4.83 o
  10   4  10       14.47       19.24      5.91 o
  12   4  10        0.01        5.92      7.88 o
 -13   5  10      138.65      132.11      8.52 o
 -11   5  10        1.14        1.35      9.08 o
  -9   5  10       97.61       88.02      7.11 o
  -7   5  10     4598.63     4509.33     42.01 o
  -5   5  10      573.10      607.35      8.84 o
  -3   5  10       66.56       78.02      2.97 o
  -1   5  10        0.60        2.12      2.15 o
   1   5  10      306.86      298.25      6.48 o
   3   5  10        0.09        3.16      3.07 o
   5   5  10     1266.25     1221.84     15.25 o
   7   5  10      171.09      165.33      8.27 o
   9   5  10      178.35      175.87      7.07 o
  11   5  10       93.58       91.48      6.21 o
 -12   6  10      352.03      367.29     14.58 o
 -10   6  10      416.41      437.22     11.86 o
  -8   6  10      979.92      983.14     21.11 o
  -6   6  10      818.04      812.34     16.82 o
  -4   6  10       20.68       13.57      5.52 o
  -2   6  10     1065.20     1066.39     15.28 o
   0   6  10      179.52      199.36      9.11 o
   2   6  10       85.16       74.13      5.08 o
   4   6  10      122.15      125.69      5.70 o
   6   6  10      118.57      113.04      6.02 o
   8   6  10      200.50      176.78      7.66 o
  10   6  10      115.90      135.30      8.13 o
  12   6  10       11.08       13.24      6.44 o
 -11   7  10      115.53      111.17      8.22 o
  -9   7  10       81.94       83.25      9.92 o
  -7   7  10     3341.87     3289.27     45.07 o
  -5   7  10     1552.43     1488.89     22.67 o
  -3   7  10     2073.22     2086.15     28.80 o
  -1   7  10      514.19      489.58     11.12 o
   1   7  10        4.92        3.12      3.36 o
   3   7  10      306.00      322.70     10.56 o
   5   7  10     1807.22     1840.59     31.00 o
   7   7  10     1787.99     1756.54     22.97 o
   9   7  10        2.28       -4.04      4.36 o
  11   7  10        0.25        5.22      4.99 o
 -12   8  10       91.91      103.42     15.93 o
 -10   8  10      437.64      411.65     13.57 o
  -8   8  10     2844.19     2765.65     51.35 o
  -6   8  10     1931.59     1932.64     29.48 o
  -4   8  10      341.45      370.90     19.09 o
  -2   8  10       81.29       89.81      6.83 o
   0   8  10      156.32      152.42      6.44 o
   2   8  10        8.56        8.51      4.92 o
   4   8  10      145.35      113.90      7.16 o
   6   8  10        6.28        8.21      4.57 o
   8   8  10        0.54       -2.90      5.27 o
  10   8  10      218.68      221.27      8.30 o
 -11   9  10       89.45       92.59      8.87 o
  -9   9  10      218.12      214.19     22.82 o
  -7   9  10       11.52       17.94      9.81 o
  -5   9  10       41.89       50.42      8.54 o
  -3   9  10      188.93      211.29      7.65 o
  -1   9  10      415.16      438.81      9.30 o
   1   9  10        6.18       -4.01      4.87 o
   3   9  10       41.32       36.46      5.86 o
   5   9  10      781.93      752.35     15.64 o
   7   9  10       66.28       81.83      9.62 o
   9   9  10       94.03      102.85      9.08 o
 -10  10  10        2.73       15.76     29.26 o
  -8  10  10     1135.23     1052.46     42.85 o
  -6  10  10      230.97      229.95      9.72 o
  -4  10  10      419.63      417.82     15.38 o
  -2  10  10      297.40      276.02     10.07 o
   0  10  10        3.30        9.85      5.12 o
   2  10  10        0.46       -1.00      4.73 o
   4  10  10      353.58      366.86     11.85 o
   6  10  10       27.13       40.17      6.77 o
   8  10  10        2.74        0.21      5.80 o
  10  10  10       37.58       38.42      6.98 o
  -9  11  10      281.52      278.80     29.73 o
  -7  11  10      116.75       91.42     12.64 o
  -5  11  10      326.32      348.10     11.92 o
  -3  11  10      155.96      156.71      9.32 o
  -1  11  10      706.55      607.60     15.79 o
   1  11  10      498.49      471.61     13.72 o
   3  11  10      303.02      295.33     11.12 o
   5  11  10      209.25      237.38     22.03 o
   7  11  10       80.26       96.88     14.78 o
   9  11  10        0.93       19.20      8.17 o
  -8  12  10       63.59       66.64      7.93 o
  -6  12  10       15.31        3.84     11.00 o
  -4  12  10       32.06       30.39      7.97 o
  -2  12  10      215.20      179.04     12.76 o
   0  12  10      114.49      103.04     14.10 o
   2  12  10       17.83       20.02      6.59 o
   4  12  10      243.89      240.25     10.53 o
   6  12  10       15.92        3.32     19.85 o
   8  12  10        6.01        4.05      6.94 o
  -7  13  10       87.10       76.96     17.46 o
  -5  13  10       25.36       15.55      6.25 o
  -3  13  10        2.64        2.21      6.21 o
  -1  13  10        4.76        1.99      6.06 o
   1  13  10       68.83       56.33      8.09 o
   3  13  10       17.08       38.48     17.47 o
   5  13  10       53.15       49.18     27.27 o
  -6  14  10        0.79       -6.76      7.00 o
  -4  14  10        4.69       11.99      6.98 o
  -2  14  10        0.57       -3.25      6.26 o
   0  14  10       35.34       35.01      7.35 o
   2  14  10       61.49       63.06      8.52 o
   4  14  10       21.37       14.79      7.63 o
  -1  15  10      122.22      141.50     19.20 o
   1  15  10      180.69      192.18     11.57 o
 -13   1  11       23.81       24.47      5.76 o
 -11   1  11      304.90      290.57     12.64 o
  -9   1  11       25.56       22.06      5.11 o
  -7   1  11        0.86        0.55      2.17 o
  -5   1  11     2240.92     2336.27     21.82 o
  -3   1  11       36.13       60.50      4.87 o
  -1   1  11       23.23       45.59      2.62 o
   1   1  11      195.48      178.73      3.51 o
   3   1  11      926.87      907.98     13.21 o
   5   1  11      258.31      253.49      6.48 o
   7   1  11      797.83      768.32     12.19 o
   9   1  11        7.18        3.63      4.12 o
  11   1  11      241.61      228.23     11.07 o
  13   1  11       24.75       43.53     11.49 o
 -14   2  11       37.46       37.40      7.69 o
 -12   2  11      285.11      309.89     10.07 o
 -10   2  11        0.68        0.04      4.21 o
  -8   2  11     1687.22     1678.23     16.88 o
  -6   2  11     2493.51     2595.53     25.31 o
  -4   2  11      209.48      173.59      5.25 o
  -2   2  11      271.22      248.25      6.80 o
   0   2  11      513.42      550.93      7.38 o
   2   2  11     2685.46     2582.17     21.92 o
   4   2  11      204.76      223.86      6.29 o
   6   2  11       96.35       92.69      4.92 o
   8   2  11        0.67       -4.11      4.50 o
  10   2  11       19.96       38.52      5.18 o
  12   2  11      109.82      131.06      7.38 o
 -13   3  11      139.42      165.95      8.59 o
 -11   3  11        1.16        0.90      4.86 o
  -9   3  11      903.81      812.65     14.56 o
  -7   3  11       97.82      103.88      4.13 o
  -5   3  11      289.25      326.61      8.05 o
  -3   3  11     1216.91     1287.50     21.35 o
  -1   3  11      410.28      504.27      6.45 o
   1   3  11      900.85      875.60      9.26 o
   3   3  11      614.94      601.45      9.16 o
   5   3  11       30.97       32.12      5.34 o
   7   3  11       50.11       40.48      4.25 o
   9   3  11        0.16        5.62      5.49 o
  11   3  11      152.12      119.74      8.52 o
 -12   4  11       22.09       23.33      8.06 o
 -10   4  11      243.74      245.42      8.40 o
  -8   4  11      237.90      228.71      7.42 o
  -6   4  11      127.08      125.05      3.92 o
  -4   4  11      222.37      261.42      4.48 o
  -2   4  11        1.69        0.61      2.21 o
   0   4  11      794.92      906.41     10.12 o
   2   4  11      126.69      144.14      4.87 o
   4   4  11       21.72       21.97      5.16 o
   6   4  11       22.19        9.41      7.51 o
   8   4  11        6.13        8.37      3.74 o
  10   4  11       16.13       16.82      6.38 o
  12   4  11       15.42       28.43      6.02 o
 -13   5  11       49.39       45.62      6.81 o
 -11   5  11      301.04      305.61     13.62 o
  -9   5  11      420.14      400.86     10.55 o
  -7   5  11     2758.74     2706.27     26.58 o
  -5   5  11     5115.62     5005.79     54.90 o
  -3   5  11      663.45      675.62      9.27 o
  -1   5  11      188.31      176.91      4.25 o
   1   5  11     1035.16     1081.24     13.90 o
   3   5  11      320.15      329.00      8.11 o
   5   5  11     7045.67     6900.63     59.52 o
   7   5  11      299.37      301.79     10.47 o
   9   5  11       10.05       11.34      4.28 o
  11   5  11       37.32       47.99      5.60 o
 -12   6  11        0.53        4.96      5.59 o
 -10   6  11       61.58       47.18      7.45 o
  -8   6  11     2705.24     2738.00     33.94 o
  -6   6  11     1215.51     1271.40     18.77 o
  -4   6  11       46.81       53.72      5.63 o
  -2   6  11       29.91       32.91      3.64 o
   0   6  11      249.27      262.49      6.72 o
   2   6  11        6.39        0.44      4.30 o
   4   6  11      381.80      319.35      9.11 o
   6   6  11      120.78      143.20      6.57 o
   8   6  11        1.76       -4.36      4.36 o
  10   6  11        7.80       15.35      7.71 o
 -11   7  11       22.50       13.83      9.46 o
  -9   7  11      135.77      143.40      8.16 o
  -7   7  11      443.35      429.05     15.33 o
  -5   7  11     2796.85     2670.82     35.35 o
  -3   7  11       87.93      114.74      5.64 o
  -1   7  11        3.89        9.98      6.15 o
   1   7  11      138.72      142.21      8.75 o
   3   7  11      224.22      223.20      8.39 o
   5   7  11      423.91      421.46     18.30 o
   7   7  11      175.37      162.18     10.74 o
   9   7  11       20.46       22.03      6.61 o
  11   7  11        6.27       10.79      6.00 o
 -12   8  11        3.56        3.56      6.67 o
 -10   8  11        4.94       -1.73      7.89 o
  -8   8  11       39.62       49.82      5.79 o
  -6   8  11      468.82      467.40     12.10 o
  -4   8  11       16.09        4.98      3.97 o
  -2   8  11      348.29      364.36      9.35 o
   0   8  11      608.90      591.08     15.25 o
   2   8  11      267.82      285.41     11.25 o
   4   8  11        7.12        1.01      5.13 o
   6   8  11      717.76      780.01     15.72 o
   8   8  11        0.05       -4.91      4.91 o
  10   8  11        1.10        2.71      5.25 o
 -11   9  11      134.71      132.21      9.68 o
  -9   9  11      112.95       93.51     10.67 o
  -7   9  11      426.81      405.71     17.10 o
  -5   9  11       24.25       22.30      6.24 o
  -3   9  11        0.83       -1.10      4.89 o
  -1   9  11        1.23        1.86      4.80 o
   1   9  11        5.85        7.63      4.90 o
   3   9  11      125.82      123.11      7.49 o
   5   9  11     1978.90     1998.02     27.80 o
   7   9  11        6.83        1.29      5.93 o
   9   9  11       12.86       23.84      8.49 o
 -10  10  11       64.38       64.05     18.85 o
  -8  10  11        6.11        6.45      8.22 o
  -6  10  11      105.27       98.77      7.52 o
  -4  10  11       30.56       14.57      5.21 o
  -2  10  11       49.05       57.78      7.45 o
   0  10  11       91.15       92.27      7.28 o
   2  10  11       10.67        2.52      4.91 o
   4  10  11        2.12        2.22      5.01 o
   6  10  11       38.21       35.06      6.78 o
   8  10  11      220.93      244.02     11.37 o
  -9  11  11      116.55      112.57     15.83 o
  -7  11  11        6.85       -0.17      6.73 o
  -5  11  11      128.25      113.60      7.86 o
  -3  11  11       20.55       23.43      6.01 o
  -1  11  11       59.67       55.73      8.58 o
   1  11  11       21.65       21.15      7.93 o
   3  11  11      393.61      396.97     30.87 o
   5  11  11        9.64        0.03     11.03 o
   7  11  11       17.21       20.21      6.40 o
  -8  12  11      109.38       20.70     22.71 o
  -6  12  11      121.21      141.57     15.60 o
  -4  12  11      123.52      121.60      8.77 o
  -2  12  11        1.25       -3.12      9.45 o
   0  12  11        2.64        0.77      6.03 o
   2  12  11      278.36      289.52     29.37 o
   4  12  11       71.35       62.13      7.30 o
   6  12  11       21.77       24.37      7.03 o
  -7  13  11        1.10      -28.23     28.23 o
  -5  13  11       35.54       30.69      7.33 o
  -3  13  11        2.49       -0.25      6.52 o
  -1  13  11        1.11       -5.79      5.79 o
   1  13  11      273.71      250.43     11.85 o
   3  13  11       29.77       32.98      7.37 o
   5  13  11       48.07       41.23     10.78 o
  -4  14  11       24.43       24.75     11.73 o
  -2  14  11        0.17        1.02     12.04 o
   0  14  11       65.94       78.72      8.48 o
   2  14  11       80.55      116.91     10.51 o
   4  14  11        5.18        8.49      7.14 o
 -12   0  12        2.70        4.78      7.45 o
 -10   0  12      339.50      379.82     42.11 o
  -8   0  12       37.72       55.86      5.00 o
  -6   0  12     1923.39     1904.48     27.92 o
  -4   0  12      901.46      874.97     23.72 o
  -2   0  12      463.81      377.70     38.86 o
   0   0  12      423.47      443.33     11.06 o
   2   0  12      652.75      657.11     11.92 o
   4   0  12      597.69      613.27     14.05 o
   6   0  12      103.58       85.33      6.70 o
   8   0  12      114.10       94.96      7.56 o
  10   0  12       39.87       64.07      8.16 o
  12   0  12       14.73       26.82      7.76 o
 -13   1  12       34.93       26.87      6.38 o
 -11   1  12      281.93      252.39      9.97 o
  -9   1  12      163.67      166.25      6.39 o
  -7   1  12        6.75        5.35      2.00 o
  -5   1  12       52.04       64.06      3.18 o
  -3   1  12     1056.51     1151.38     17.78 o
  -1   1  12      164.58      184.41      5.18 o
   1   1  12      598.85      676.52      8.53 o
   3   1  12        1.50        0.42      3.29 o
   5   1  12      865.01      835.25     11.51 o
   7   1  12       45.02       53.45      4.68 o
   9   1  12      126.28      102.48      6.04 o
  11   1  12       21.59       38.53      5.26 o
 -12   2  12      327.28      317.18     10.13 o
 -10   2  12       63.54       69.33      6.03 o
  -8   2  12      192.53      212.86      5.83 o
  -6   2  12       68.53       77.14      4.74 o
  -4   2  12      287.68      245.17     10.94 o
  -2   2  12      432.07      476.94      7.91 o
   0   2  12      251.77      235.84      5.04 o
   2   2  12     1174.18     1138.44     13.86 o
   4   2  12      127.70      131.29      6.02 o
   6   2  12       75.51       68.61      4.78 o
   8   2  12       16.44       10.60      4.63 o
  10   2  12       10.91       17.85      6.87 o
  12   2  12       21.00       27.17     13.99 o
 -13   3  12       29.59       36.17      6.42 o
 -11   3  12       13.27        6.26      5.08 o
  -9   3  12      805.64      818.28     16.42 o
  -7   3  12       23.55       27.77      2.97 o
  -5   3  12       54.24       70.36      4.66 o
  -3   3  12      140.61      122.73      6.85 o
  -1   3  12     2627.53     2725.14     24.15 o
   1   3  12      178.02      173.73      4.31 o
   3   3  12      678.40      691.51     14.91 o
   5   3  12      122.40      127.25      6.75 o
   7   3  12      281.23      247.64      7.52 o
   9   3  12        3.11       10.00      5.21 o
  11   3  12       24.30       43.90      6.29 o
 -12   4  12       43.63       41.93      5.94 o
 -10   4  12       28.17       35.86      7.73 o
  -8   4  12       23.41       21.91      7.35 o
  -6   4  12      729.36      731.83     11.69 o
  -4   4  12      159.49      153.68     11.98 o
  -2   4  12      192.63      211.96      7.36 o
   0   4  12      740.36      684.24      8.54 o
   2   4  12       78.59       79.57      4.17 o
   4   4  12     1074.84     1042.10     13.10 o
   6   4  12       15.06       20.03      5.33 o
   8   4  12      106.76      100.95      5.63 o
  10   4  12        0.17        0.20      4.64 o
  12   4  12        9.85       15.30      6.03 o
 -13   5  12       38.17       42.81      6.65 o
 -11   5  12      200.40      207.14      8.55 o
  -9   5  12       13.59       30.73      5.04 o
  -7   5  12     1528.42     1509.48     21.27 o
  -5   5  12      182.37      170.89      4.73 o
  -3   5  12      744.84      740.85     11.92 o
  -1   5  12     3180.49     3139.24     27.40 o
   1   5  12      151.59      170.58      5.30 o
   3   5  12      413.45      413.70      9.11 o
   5   5  12       17.72       26.75      4.07 o
   7   5  12      407.73      428.00     10.05 o
   9   5  12        9.60        5.91      4.56 o
  11   5  12       30.46       49.42      5.81 o
 -12   6  12        3.86       11.15      5.87 o
 -10   6  12        6.65       10.20      8.53 o
  -8   6  12      444.26      421.06     11.22 o
  -6   6  12      143.29      143.62      5.13 o
  -4   6  12      182.24      208.27      7.64 o
  -2   6  12        0.40       -1.52      5.79 o
   0   6  12      868.94      863.77     15.68 o
   2   6  12        8.70       11.00      5.18 o
   4   6  12      230.74      246.12     11.73 o
   6   6  12        3.23       10.60      4.72 o
   8   6  12        1.27        4.86      5.72 o
  10   6  12        0.29        2.29      5.54 o
 -11   7  12       78.14       77.35      8.64 o
  -9   7  12        0.03        1.76      5.33 o
  -7   7  12       45.18       63.44     11.12 o
  -5   7  12     4871.75     4743.86     58.74 o
  -3   7  12     2177.29     2130.60     29.64 o
  -1   7  12        4.07        1.04      3.82 o
   1   7  12      531.59      542.54     12.30 o
   3   7  12     1563.45     1540.31     23.64 o
   5   7  12     2250.19     2245.95     29.54 o
   7   7  12      530.21      517.25     11.72 o
   9   7  12        4.18       -3.83      4.64 o
  11   7  12       14.46       17.38     10.51 o
 -10   8  12      331.68      309.26     15.48 o
  -8   8  12      361.43      371.23     14.78 o
  -6   8  12      422.05      406.28     22.16 o
  -4   8  12       57.58       40.00      4.51 o
  -2   8  12     1019.07      927.74     16.48 o
   0   8  12      206.86      246.34      8.91 o
   2   8  12       54.13       48.48      5.99 o
   4   8  12        0.07       -0.94      5.68 o
   6   8  12       53.84       70.88     11.63 o
   8   8  12        1.90        6.47      6.32 o
  10   8  12       14.73       12.25      9.86 o
 -11   9  12       81.48       82.79     23.74 o
  -9   9  12       17.28       23.18      8.16 o
  -7   9  12       13.50        6.86     13.45 o
  -5   9  12      781.69      738.22     19.54 o
  -3   9  12      751.97      714.32     14.18 o
  -1   9  12      473.75      464.14     19.56 o
   1   9  12       98.50       99.09      7.22 o
   3   9  12     1251.09     1251.80     33.49 o
   5   9  12      105.27      121.78      7.92 o
   7   9  12        4.13        0.98      7.27 o
   9   9  12        7.74       11.78     12.83 o
 -10  10  12      288.71      291.05     15.91 o
  -8  10  12      652.59      653.15     65.48 o
  -6  10  12      136.99      139.64      8.25 o
  -4  10  12       51.59       31.72     10.34 o
  -2  10  12      237.45      223.47      8.82 o
   0  10  12      660.48      597.45     15.49 o
   2  10  12      469.26      377.81     17.02 o
   4  10  12      480.65      454.05     13.86 o
   6  10  12      301.28      290.04     16.62 o
   8  10  12       33.54       37.12      7.20 o
  -9  11  12      162.05      193.11     13.91 o
  -7  11  12        4.91        4.81     12.27 o
  -5  11  12      101.13      107.73      7.92 o
  -3  11  12        8.27        3.87      5.79 o
  -1  11  12      211.76      156.13      8.83 o
   1  11  12      643.50      581.02     15.79 o
   3  11  12      115.05      135.23     15.47 o
   5  11  12      118.71      128.25      8.86 o
   7  11  12       69.62       93.32      8.38 o
  -8  12  12        5.27       -8.36      8.36 o
  -6  12  12       59.86       61.31     24.96 o
  -4  12  12       61.30       46.63      7.31 o
  -2  12  12        8.79       -5.05      6.28 o
   0  12  12        0.10        8.26      9.19 o
   2  12  12     1420.48     1344.16     45.77 o
   4  12  12       47.97       53.19     10.26 o
   6  12  12        2.37       -1.46      8.87 o
  -5  13  12        1.07       -1.34      6.54 o
  -3  13  12      202.79      213.65     21.67 o
  -1  13  12       30.87       24.91      6.60 o
   1  13  12       31.60       24.34      6.86 o
   3  13  12       36.37       40.13      8.50 o
   5  13  12       17.98        5.57     21.55 o
  -4  14  12       48.16       32.48      7.39 o
  -2  14  12       60.06       57.49      8.12 o
   0  14  12        0.40       -1.89      6.14 o
   2  14  12       86.47      112.74      9.67 o
 -13   1  13        1.16        1.58      5.17 o
 -11   1  13      674.94      679.07     14.21 o
  -9   1  13      106.94      125.29      8.50 o
  -7   1  13      209.61      212.36      5.27 o
  -5   1  13      239.80      228.50      7.24 o
  -3   1  13      173.53      150.91      6.42 o
  -1   1  13      193.31      190.19      5.57 o
   1   1  13       11.16        7.25      3.15 o
   3   1  13       13.97       11.18      4.59 o
   5   1  13      409.14      436.89     12.74 o
   7   1  13       42.59       48.60      6.53 o
   9   1  13      200.73      166.87      9.13 o
  11   1  13       11.15       19.89      6.87 o
 -12   2  13      867.57      889.17     16.71 o
 -10   2  13      513.52      528.81     11.44 o
  -8   2  13      945.79      866.87     14.36 o
  -6   2  13      414.02      386.09      8.24 o
  -4   2  13       39.52       46.38      5.27 o
  -2   2  13       77.48       72.93      3.81 o
   0   2  13      606.23      567.17      6.89 o
   2   2  13        0.17        1.63      2.24 o
   4   2  13       42.78       46.71      4.07 o
   6   2  13      147.74      118.79      6.02 o
   8   2  13      337.42      288.31      8.26 o
  10   2  13       18.90       22.23      5.16 o
  12   2  13        0.18       13.52      5.10 o
 -13   3  13       31.95       26.46      7.59 o
 -11   3  13      873.62      880.06     20.35 o
  -9   3  13     1143.70     1120.05     28.41 o
  -7   3  13      124.55      115.70      4.85 o
  -5   3  13        0.61       -5.22      9.52 o
  -3   3  13        1.14       -3.98      4.60 o
  -1   3  13      581.92      591.81      6.87 o
   1   3  13      435.79      434.38      7.89 o
   3   3  13     1961.55     1787.75     19.74 o
   5   3  13       92.21      104.97     10.09 o
   7   3  13      297.31      251.44     10.68 o
   9   3  13      209.01      178.95      7.63 o
  11   3  13       21.98       32.49      8.39 o
 -12   4  13        0.95        1.46      7.00 o
 -10   4  13        9.36       10.85      4.74 o
  -8   4  13      261.99      229.49      7.28 o
  -6   4  13      241.17      243.91      8.19 o
  -4   4  13       29.39       18.21      5.30 o
  -2   4  13       70.20       68.71      2.31 o
   0   4  13     1060.94     1057.51     12.25 o
   2   4  13      443.96      460.05      8.65 o
   4   4  13       52.59       60.54      4.04 o
   6   4  13      480.84      437.96      9.72 o
   8   4  13       24.95       38.28      4.83 o
  10   4  13        4.30       -3.55      4.40 o
 -11   5  13      278.24      291.61     12.03 o
  -9   5  13     1175.74     1168.05     23.44 o
  -7   5  13     1675.82     1676.56     22.85 o
  -5   5  13     3295.13     3356.40     57.25 o
  -3   5  13      964.43      986.61     13.38 o
  -1   5  13      208.59      216.13      6.33 o
   1   5  13     1296.19     1227.68     15.04 o
   3   5  13     2300.16     2333.07     27.57 o
   5   5  13     1081.03     1030.47     15.20 o
   7   5  13       24.75       43.55      8.54 o
   9   5  13       62.81       86.87      5.95 o
  11   5  13        1.41        3.11      4.90 o
 -12   6  13       44.83       45.61      9.66 o
 -10   6  13      161.78      162.99     10.95 o
  -8   6  13      154.32      185.79      8.80 o
  -6   6  13      117.16      126.11      7.12 o
  -4   6  13      429.08      437.65      8.06 o
  -2   6  13     2222.04     2233.25     24.77 o
   0   6  13      419.11      442.31     13.56 o
   2   6  13        0.02       -2.15      4.25 o
   4   6  13      812.54      779.93     27.38 o
   6   6  13       50.91       47.27      4.97 o
   8   6  13      202.53      197.06     11.09 o
  10   6  13        4.03       11.84      4.91 o
 -11   7  13        8.58       23.35      8.35 o
  -9   7  13       16.53       20.67     10.94 o
  -7   7  13      811.42      778.49     22.19 o
  -5   7  13      538.08      554.16     11.08 o
  -3   7  13     1500.45     1590.38     23.54 o
  -1   7  13      107.43       99.74      4.74 o
   1   7  13      536.52      535.82     12.57 o
   3   7  13      165.00      164.57     12.82 o
   5   7  13      823.28      877.30     19.14 o
   7   7  13      114.45      118.50      8.00 o
   9   7  13        0.17       12.39      9.14 o
 -10   8  13       29.18       55.95     15.86 o
  -8   8  13      354.11      331.43     29.55 o
  -6   8  13      435.15      390.83     13.62 o
  -4   8  13      204.87      180.07      6.84 o
  -2   8  13     1283.63     1260.49     20.59 o
   0   8  13       76.49       96.02      8.84 o
   2   8  13        0.42        1.63      4.83 o
   4   8  13        2.73        6.10      8.49 o
   6   8  13       21.69       28.43      9.35 o
   8   8  13       32.35       32.08      7.74 o
  -9   9  13       15.75       14.98     21.61 o
  -7   9  13      114.01      135.79     10.34 o
  -5   9  13      159.46      172.28      8.15 o
  -3   9  13      226.14      215.30      8.18 o
  -1   9  13       69.04       93.13      7.81 o
   1   9  13       49.66       36.47      5.91 o
   3   9  13      328.82      326.48     11.83 o
   5   9  13       95.67       90.72      7.50 o
   7   9  13      168.07      172.23     12.55 o
   9   9  13       12.97       19.69      6.72 o
  -8  10  13       77.30       84.28     15.52 o
  -6  10  13       51.55       43.04     13.18 o
  -4  10  13      224.23      215.63      9.32 o
  -2  10  13       30.80       22.25      4.97 o
   0  10  13        9.85       15.83      5.28 o
   2  10  13        0.01        8.03      5.51 o
   4  10  13      102.99       95.02      7.99 o
   6  10  13       15.91        7.05     13.06 o
   8  10  13       49.31       70.53      8.30 o
  -7  11  13        0.85        5.13      8.17 o
  -5  11  13       74.53       87.92     14.45 o
  -3  11  13      213.75      212.06      9.85 o
  -1  11  13       26.36       16.97      5.77 o
   1  11  13      100.96       90.53      7.63 o
   3  11  13      119.87      104.07      9.69 o
   5  11  13       11.86       -7.01     11.36 o
   7  11  13        2.19       -1.33     20.04 o
  -6  12  13       11.21       -2.48     11.21 o
  -4  12  13        7.14       -0.34      5.77 o
  -2  12  13        5.83       -5.60      5.77 o
   0  12  13        9.07       13.00      8.46 o
   2  12  13       77.83       86.74      8.11 o
   4  12  13       22.31       28.77      6.94 o
   6  12  13       20.69       18.07      7.12 o
  -5  13  13       52.00       57.34     12.51 o
  -3  13  13        6.94        0.76      6.54 o
  -1  13  13      131.59      124.29      8.86 o
   1  13  13       44.01       36.70      8.38 o
   3  13  13      273.73      316.46     13.40 o
   0  14  13       16.15       17.59     10.85 o
 -12   0  14     1607.83     1648.73     41.42 o
 -10   0  14     1934.51     1765.22     63.25 o
  -8   0  14      302.01      266.82     13.46 o
  -6   0  14      293.45      259.81      6.61 o
  -4   0  14      352.62      324.39     10.26 o
  -2   0  14      129.00      138.86      6.91 o
   0   0  14       87.91       98.70      9.27 o
   2   0  14     2125.16     2115.89     28.42 o
   4   0  14      933.74      966.37     19.75 o
   6   0  14        1.59       -1.36      9.28 o
   8   0  14      430.89      374.17     13.92 o
  10   0  14        0.38        0.56      6.64 o
 -13   1  14      225.56      220.57     12.54 o
 -11   1  14       10.81       19.83      5.17 o
  -9   1  14      954.27      882.57     14.38 o
  -7   1  14      116.43       97.08      6.33 o
  -5   1  14      319.18      319.73      8.60 o
  -3   1  14      457.01      443.17      8.25 o
  -1   1  14      447.92      452.58      9.64 o
   1   1  14      870.75      886.73     10.79 o
   3   1  14      191.92      176.76      5.80 o
   5   1  14      167.48      165.23     11.52 o
   7   1  14      193.59      122.21      5.78 o
   9   1  14       38.69       28.66      4.90 o
  11   1  14        5.71       11.56      4.70 o
 -12   2  14      222.73      219.79     11.39 o
 -10   2  14      497.19      448.43     12.82 o
  -8   2  14       50.04       44.39      3.98 o
  -6   2  14      224.45      247.66      7.19 o
  -4   2  14        0.00        4.72      4.52 o
  -2   2  14      135.00      146.64      5.37 o
   0   2  14      264.80      259.45      7.85 o
   2   2  14       83.23       81.06      8.32 o
   4   2  14       31.38       35.61      4.78 o
   6   2  14        0.01        6.95      3.85 o
   8   2  14       78.91       66.67      7.67 o
  10   2  14       14.66       15.49      7.19 o
 -11   3  14        5.32        3.03      7.69 o
  -9   3  14        4.09        1.70      3.88 o
  -7   3  14       41.06       45.49      4.22 o
  -5   3  14      864.11      823.32     17.82 o
  -3   3  14      770.03      776.18     16.92 o
  -1   3  14      767.43      792.06     10.09 o
   1   3  14     1856.07     1790.65     19.06 o
   3   3  14     2116.26     1979.33     20.47 o
   5   3  14      301.14      272.97     17.73 o
   7   3  14       15.45       17.00      4.13 o
   9   3  14       40.87       40.97      5.25 o
  11   3  14        0.30        0.13      5.17 o
 -12   4  14        8.13        4.65     13.82 o
 -10   4  14      782.01      770.33     28.36 o
  -8   4  14       38.42       36.30      5.83 o
  -6   4  14      888.69      835.24     16.29 o
  -4   4  14       84.16       79.14      6.97 o
  -2   4  14      970.29      889.40     11.83 o
   0   4  14        0.43       -2.53      2.53 o
   2   4  14     4252.51     4040.71     45.17 o
   4   4  14       45.35       38.82      6.56 o
   6   4  14       33.83       33.25      4.73 o
   8   4  14       30.14       20.79      6.10 o
  10   4  14        0.71       16.44      7.33 o
 -11   5  14       10.77        1.86      7.21 o
  -9   5  14      112.65      107.14      8.75 o
  -7   5  14       50.02       59.60     10.35 o
  -5   5  14     1743.49     1740.87     33.07 o
  -3   5  14      899.02      916.92     12.71 o
  -1   5  14      286.40      286.70      5.59 o
   1   5  14      129.91      118.12      5.13 o
   3   5  14       39.16       36.06      6.22 o
   5   5  14      356.68      342.22      8.75 o
   7   5  14       22.69       16.57      4.54 o
   9   5  14        0.03        4.37      4.49 o
 -10   6  14       65.00       58.28      8.99 o
  -8   6  14      216.92      238.22     10.81 o
  -6   6  14      136.81      140.50     10.50 o
  -4   6  14      985.85      972.56     18.55 o
  -2   6  14     1008.56      964.81     13.50 o
   0   6  14       74.49       75.34      5.72 o
   2   6  14      978.84      952.09     16.37 o
   4   6  14       48.48       53.80      5.84 o
   6   6  14       90.19       87.56      6.55 o
   8   6  14        4.31       11.66      8.97 o
  10   6  14       30.43       37.33      6.15 o
 -11   7  14       38.00       33.81     10.34 o
  -9   7  14      218.92      218.83     19.28 o
  -7   7  14      209.03      206.91     13.17 o
  -5   7  14       98.02       97.90      6.43 o
  -3   7  14       61.47       48.73      5.71 o
  -1   7  14      350.78      348.04      9.22 o
   1   7  14       12.94       12.58      5.45 o
   3   7  14     2277.90     2324.87     34.55 o
   5   7  14       59.69       77.18     13.74 o
   7   7  14       54.78       49.52      8.92 o
   9   7  14        0.91       -5.37      7.03 o
 -10   8  14       16.25       54.91     16.55 o
  -8   8  14      257.90      306.37     22.17 o
  -6   8  14       75.10       72.84     15.81 o
  -4   8  14      961.28      922.63     17.76 o
  -2   8  14     1159.22     1090.79     18.55 o
   0   8  14      384.80      389.14     23.35 o
   2   8  14       10.21       10.71      5.09 o
   4   8  14       50.45       31.94      5.99 o
   6   8  14       17.93       25.72      6.24 o
   8   8  14       19.81       31.42      8.56 o
  -9   9  14       74.50       75.92     36.97 o
  -7   9  14        0.30        0.06      6.03 o
  -5   9  14       34.47       19.33      6.28 o
  -3   9  14      108.36      102.54      7.75 o
  -1   9  14        0.15        4.04      4.20 o
   1   9  14      458.11      450.12     12.36 o
   3   9  14        2.51        5.73      5.71 o
   5   9  14        0.01       -7.35     12.70 o
   7   9  14      100.36      118.13      8.84 o
  -8  10  14        9.95        5.01     18.58 o
  -6  10  14      205.48      217.78     12.76 o
  -4  10  14        0.89       -6.32      6.32 o
  -2  10  14      160.52      164.10      8.26 o
   0  10  14       78.91       82.88     11.98 o
   2  10  14      194.23      197.46      9.55 o
   4  10  14       55.96       56.30      7.24 o
   6  10  14        0.01       -4.87      6.11 o
  -7  11  14        0.12       10.71     24.46 o
  -5  11  14       41.13       45.29      9.23 o
  -3  11  14       56.22       56.95      8.33 o
  -1  11  14        5.70       11.29      7.79 o
   1  11  14      344.24      350.63     16.66 o
   3  11  14      298.46      274.22     11.38 o
   5  11  14       48.20       42.74      6.96 o
  -6  12  14        0.32      -14.22     34.99 o
  -4  12  14       14.20        3.06      7.59 o
  -2  12  14        7.00       11.65      5.81 o
   0  12  14      284.51      287.71     12.15 o
   2  12  14       17.60       16.36      6.58 o
   4  12  14        5.80       17.18      6.94 o
  -3  13  14       13.14       15.85      8.59 o
  -1  13  14       11.08       18.27     16.07 o
   1  13  14      125.56      109.72      9.57 o
 -11   1  15       14.76       16.03     12.50 o
  -9   1  15      255.67      244.40      8.04 o
  -7   1  15        3.60        3.29      2.89 o
  -5   1  15        6.55        4.81      5.42 o
  -3   1  15      213.48      206.93      6.09 o
  -1   1  15      275.43      269.94      7.19 o
   1   1  15      182.04      195.24      6.99 o
   3   1  15       23.76       24.64      3.64 o
   5   1  15       97.66       77.57      4.68 o
   7   1  15      341.51      304.24      8.50 o
   9   1  15       34.08       42.79      6.97 o
  11   1  15       13.47       23.25      7.21 o
 -12   2  15      412.57      408.17     19.70 o
 -10   2  15      112.08      107.73      7.75 o
  -8   2  15      571.35      584.56     11.37 o
  -6   2  15      132.77      109.38      6.60 o
  -4   2  15      123.23      119.55      6.86 o
  -2   2  15       42.61       46.22      3.46 o
   0   2  15     1459.30     1494.14     16.67 o
   2   2  15      935.21      947.31     13.74 o
   4   2  15      149.55      131.09      6.60 o
   6   2  15        4.83        3.30      3.63 o
   8   2  15      219.15      219.95      7.65 o
  10   2  15       77.85       88.82      6.30 o
 -11   3  15        6.70       12.82      6.74 o
  -9   3  15       15.02       19.67      5.47 o
  -7   3  15      184.40      150.01      5.81 o
  -5   3  15      261.46      256.53     17.57 o
  -3   3  15      749.44      715.23     12.12 o
  -1   3  15       82.08       79.86      3.78 o
   1   3  15      525.08      520.80     11.24 o
   3   3  15        1.41        6.07      6.59 o
   5   3  15      228.04      184.38      9.66 o
   7   3  15      393.80      347.22      8.58 o
   9   3  15        3.19        6.47      6.63 o
 -12   4  15       17.28       10.23      7.11 o
 -10   4  15      210.57      179.79      9.80 o
  -8   4  15      121.72      134.69      9.29 o
  -6   4  15     1340.14     1386.02     45.64 o
  -4   4  15      455.38      425.11     24.30 o
  -2   4  15      926.23      901.05     13.59 o
   0   4  15      458.79      462.95      6.98 o
   2   4  15      399.95      425.73     10.08 o
   4   4  15       14.10       12.38      3.86 o
   6   4  15      138.83      141.78      6.31 o
   8   4  15       89.77       84.85      6.84 o
  10   4  15      172.36      167.97      7.86 o
 -11   5  15       35.03       18.84     10.63 o
  -9   5  15        4.74       -5.99      6.13 o
  -7   5  15       94.13       77.02     16.83 o
  -5   5  15        4.11        8.86      7.56 o
  -3   5  15       52.22       52.65      4.28 o
  -1   5  15     1496.75     1478.23     16.10 o
   1   5  15     3444.73     3472.85     38.40 o
   3   5  15      592.88      572.98     13.42 o
   5   5  15        1.72       -1.79     10.26 o
   7   5  15       30.17       27.09      4.66 o
   9   5  15        8.67       10.12      9.35 o
 -10   6  15        2.40       -7.92      9.67 o
  -8   6  15      215.09      222.11     17.11 o
  -6   6  15        6.09       29.57     23.89 o
  -4   6  15      214.27      233.57     16.26 o
  -2   6  15     3124.52     3097.69     38.21 o
   0   6  15      832.25      832.69     15.94 o
   2   6  15       45.59       44.51      5.35 o
   4   6  15      222.78      197.79      8.54 o
   6   6  15       30.16       39.94      6.83 o
   8   6  15       97.86       83.70      7.90 o
  -9   7  15      433.50      417.11     30.75 o
  -7   7  15        0.41       -3.99     13.00 o
  -5   7  15        8.70        6.72      5.45 o
  -3   7  15       16.41       12.99      4.12 o
  -1   7  15      815.15      813.63     23.23 o
   1   7  15     1387.63     1358.82     22.20 o
   3   7  15     1106.68     1121.21     25.85 o
   5   7  15        0.19        2.49      6.62 o
   7   7  15       25.24       33.80      7.55 o
   9   7  15       19.47       28.35     11.08 o
 -10   8  15       61.83       66.71     16.80 o
  -8   8  15       32.01       34.68     13.21 o
  -6   8  15       22.89       26.34     16.49 o
  -4   8  15        0.81       -2.73      4.82 o
  -2   8  15      500.60      507.69     11.87 o
   0   8  15        0.11        2.20      4.40 o
   2   8  15       45.57       54.49      6.38 o
   4   8  15      125.07      157.43      8.47 o
   6   8  15        9.40        6.98      5.87 o
   8   8  15       26.66       45.97      7.08 o
  -9   9  15      106.58      148.77     40.95 o
  -7   9  15       39.66       40.17     16.54 o
  -5   9  15       50.77       54.39      7.25 o
  -3   9  15      568.96      528.20     24.46 o
  -1   9  15       23.50       30.99      6.06 o
   1   9  15       43.46       66.79      8.54 o
   3   9  15       63.62       69.87      7.10 o
   5   9  15      341.26      352.47     14.06 o
   7   9  15        1.31        6.87      6.23 o
  -8  10  15      142.34      135.43     24.20 o
  -6  10  15       13.75        3.18     17.04 o
  -4  10  15       12.62        6.31      7.17 o
  -2  10  15      481.02      484.24     13.33 o
   0  10  15      710.68      702.50     16.13 o
   2  10  15       84.54      109.85     13.76 o
   4  10  15        3.31        7.51      5.91 o
   6  10  15        0.66       -8.39      8.39 o
  -7  11  15        9.26       18.07     20.18 o
  -5  11  15      283.33      234.26     28.39 o
  -3  11  15       46.01       40.99      8.50 o
  -1  11  15       34.34       31.15      6.54 o
   1  11  15      350.88      365.05     14.61 o
   3  11  15        1.38        8.37      5.68 o
   5  11  15        0.39        2.97      6.95 o
  -4  12  15        0.42        0.24     19.34 o
  -2  12  15       20.17        6.95     17.06 o
   0  12  15       20.98       25.92      6.56 o
   2  12  15        5.97        1.89      6.49 o
  -1  13  15       93.72       96.07     11.59 o
 -12   0  16      936.86      976.88     45.90 o
 -10   0  16        1.87       13.29     14.72 o
  -8   0  16       84.35       69.28      5.60 o
  -6   0  16      732.29      562.24     13.49 o
  -4   0  16       82.09       56.26      6.04 o
  -2   0  16        8.88        8.78      5.09 o
   0   0  16     4120.12     4035.08     59.67 o
   2   0  16      212.93      220.91     10.09 o
   4   0  16        6.46        9.81     13.95 o
   6   0  16      463.24      386.87     14.28 o
   8   0  16      179.26      199.62     11.17 o
  10   0  16       18.80       22.84      8.07 o
 -11   1  16       55.75       43.70     14.61 o
  -9   1  16      501.30      454.37     11.94 o
  -7   1  16       19.76        8.94      4.43 o
  -5   1  16       24.54       31.01      8.32 o
  -3   1  16       36.75       35.69      6.74 o
  -1   1  16      796.69      804.43     12.60 o
   1   1  16      178.37      165.35      7.50 o
   3   1  16      277.84      239.75      8.93 o
   5   1  16       16.31        2.77      3.44 o
   7   1  16       49.02       59.09      5.58 o
   9   1  16      109.59       83.53      9.23 o
 -12   2  16        7.33       15.80     13.34 o
 -10   2  16        9.36       11.53      8.48 o
  -8   2  16      110.94       98.81      8.03 o
  -6   2  16      570.94      521.72     19.54 o
  -4   2  16      320.39      288.53     19.18 o
  -2   2  16      709.85      682.43     12.73 o
   0   2  16       80.67       91.84      5.99 o
   2   2  16       40.87       26.87      4.64 o
   4   2  16       39.64       34.77      3.69 o
   6   2  16       25.23       30.45      8.26 o
   8   2  16        8.95       10.73      6.78 o
  10   2  16        2.36       10.75      4.83 o
 -11   3  16      341.84      364.56     13.04 o
  -9   3  16        1.90       -4.88      5.90 o
  -7   3  16       43.85       38.72     11.45 o
  -5   3  16       16.12       22.26     11.38 o
  -3   3  16      104.04      120.30      6.53 o
  -1   3  16       29.06       27.72      3.61 o
   1   3  16        3.24        2.99      3.84 o
   3   3  16     1008.70     1066.71     17.75 o
   5   3  16       23.34       13.09      4.17 o
   7   3  16       66.80       71.91      7.63 o
   9   3  16        0.14       11.13      6.38 o
 -10   4  16       88.63       85.79      8.28 o
  -8   4  16        3.37        2.95     11.03 o
  -6   4  16        3.29       16.17     11.03 o
  -4   4  16      575.93      591.05     26.17 o
  -2   4  16     2395.56     2385.70     35.21 o
   0   4  16        6.11        6.87      3.53 o
   2   4  16       45.33       45.74      5.06 o
   4   4  16      834.20      728.41     14.48 o
   6   4  16      226.92      235.92      9.61 o
   8   4  16       35.89       36.82      5.95 o
 -11   5  16        1.20        1.16     10.47 o
  -9   5  16       31.27       25.71     10.79 o
  -7   5  16        9.49       16.57     13.65 o
  -5   5  16        1.64       15.11     12.20 o
  -3   5  16       67.24       65.24      5.21 o
  -1   5  16       19.81       10.55      6.20 o
   1   5  16      471.98      482.17     10.84 o
   3   5  16       30.32       31.31      5.31 o
   5   5  16       14.02       17.69      5.62 o
   7   5  16        4.89       16.71      8.98 o
   9   5  16        5.24       10.43     14.45 o
 -10   6  16      203.86      210.93     17.42 o
  -8   6  16      154.40      129.45     29.98 o
  -6   6  16        4.66        4.76     12.20 o
  -4   6  16      133.50      148.28      8.68 o
  -2   6  16      656.31      653.01     14.91 o
   0   6  16      257.51      277.78      8.15 o
   2   6  16      599.87      632.00     13.71 o
   4   6  16      854.39      909.76     17.08 o
   6   6  16       43.02       42.73      7.74 o
   8   6  16       44.04       61.38      7.97 o
  -9   7  16      416.93      486.65     30.25 o
  -7   7  16      135.79      168.19     15.27 o
  -5   7  16        2.99       14.45     17.08 o
  -3   7  16      263.65      278.69     11.16 o
  -1   7  16       83.23       78.47      9.44 o
   1   7  16       20.10       27.79      6.32 o
   3   7  16       31.16       33.52      5.43 o
   5   7  16        1.05        5.51      5.37 o
   7   7  16        5.61       15.02      6.19 o
  -8   8  16        0.71        3.24     12.50 o
  -6   8  16        1.38       26.16     14.63 o
  -4   8  16        5.80       -4.90      4.90 o
  -2   8  16       52.08       55.97      6.52 o
   0   8  16        1.19        4.06      4.43 o
   2   8  16      769.64      836.09     17.16 o
   4   8  16      446.58      455.94     17.08 o
   6   8  16       17.02       14.85     12.93 o
  -7   9  16        8.04       35.41     14.28 o
  -5   9  16       28.25       46.75     29.57 o
  -3   9  16       63.87       53.39      7.32 o
  -1   9  16       16.09       10.51     11.00 o
   1   9  16        9.14       10.99      5.56 o
   3   9  16       34.23       48.91      8.37 o
   5   9  16       22.84       23.06     11.69 o
   7   9  16       85.59      100.96     14.16 o
  -6  10  16       14.92       26.05     23.32 o
  -4  10  16       79.17       99.95     21.51 o
  -2  10  16       16.25        1.99      7.39 o
   0  10  16        0.36       -1.75      8.55 o
   2  10  16        0.82        0.87      5.58 o
   4  10  16      275.64      316.24     15.27 o
  -5  11  16        0.58      -55.17     55.17 o
  -3  11  16       26.07       12.29     13.08 o
  -1  11  16       38.97       30.24      7.55 o
   1  11  16        5.32        8.35      6.29 o
   3  11  16      170.28      177.26      9.99 o
  -2  12  16       40.30       38.68      9.41 o
   0  12  16        0.79        9.25     12.51 o
   2  12  16       19.10       23.92      7.10 o
 -11   1  17        0.30      -11.00     11.00 o
  -9   1  17      210.05      204.85     12.08 o
  -7   1  17       39.44       31.39      6.30 o
  -5   1  17      224.60      234.80     12.95 o
  -3   1  17       16.11        3.70      7.27 o
  -1   1  17        0.17        9.59      7.48 o
   1   1  17      547.41      552.60     15.27 o
   3   1  17       46.45       26.50      6.90 o
   5   1  17       51.12       37.61      5.36 o
   7   1  17       16.68       12.11      8.40 o
   9   1  17        0.46        9.23      6.79 o
 -10   2  17       12.70       28.45      9.28 o
  -8   2  17        6.90        0.37      5.68 o
  -6   2  17      223.22      160.95     14.12 o
  -4   2  17        1.53        6.78      9.07 o
  -2   2  17     1630.14     1644.54     26.53 o
   0   2  17     2803.92     2652.42     31.52 o
   2   2  17      380.31      325.12     11.11 o
   4   2  17       57.93       63.67      5.64 o
   6   2  17        7.93        6.52      7.20 o
   8   2  17       27.89       36.80      5.79 o
 -11   3  17        7.64       11.17     10.07 o
  -9   3  17      174.15      160.11     14.87 o
  -7   3  17      344.87      336.45     21.38 o
  -5   3  17      371.68      374.02     20.00 o
  -3   3  17     1636.14     1536.50     35.38 o
  -1   3  17       26.15       26.62      4.56 o
   1   3  17        0.06       -0.95      4.93 o
   3   3  17      134.57      125.23      6.42 o
   5   3  17      263.52      224.72     11.65 o
   7   3  17       23.81       27.74      5.28 o
   9   3  17       32.51       43.22      6.44 o
 -10   4  17        0.09       -5.94      8.67 o
  -8   4  17        1.64      -10.29     10.29 o
  -6   4  17        5.35        4.94     11.03 o
  -4   4  17        0.78       -4.79     14.12 o
  -2   4  17      381.53      410.35      9.93 o
   0   4  17        2.46       11.32      5.58 o
   2   4  17        8.03        9.66      4.15 o
   4   4  17       24.44       41.90      5.65 o
   6   4  17       20.25       23.95      8.96 o
   8   4  17       10.27       21.99     10.39 o
  -9   5  17       51.17       41.97     11.27 o
  -7   5  17       41.64       26.84     21.07 o
  -5   5  17      129.26      167.65     19.57 o
  -3   5  17      334.63      343.70     14.34 o
  -1   5  17     1322.32     1236.75     20.63 o
   1   5  17     2617.54     2534.44     39.08 o
   3   5  17      166.73      178.05     10.86 o
   5   5  17       36.39       44.73      8.54 o
   7   5  17       69.98       75.91     10.30 o
 -10   6  17       71.71      112.02     14.89 o
  -8   6  17       38.10       54.50     17.45 o
  -6   6  17       24.29       31.42     13.60 o
  -4   6  17       92.80      105.22     17.21 o
  -2   6  17      827.99      844.18     23.34 o
   0   6  17      663.39      670.57     15.87 o
   2   6  17      178.43      211.54      8.57 o
   4   6  17      782.55      825.49     19.85 o
   6   6  17        4.73       10.56      5.66 o
   8   6  17       25.03       30.55     12.49 o
  -9   7  17       14.36       33.70     17.86 o
  -7   7  17       12.55       17.35     16.42 o
  -5   7  17       98.30      122.37     15.15 o
  -3   7  17        8.07       10.93      5.16 o
  -1   7  17       19.05        8.23     12.88 o
   1   7  17      485.54      479.54     15.13 o
   3   7  17      107.33      125.00      7.77 o
   5   7  17      167.72      178.39     10.69 o
   7   7  17       49.48       77.78      9.33 o
  -8   8  17       93.33      115.22     19.11 o
  -6   8  17      203.96      242.63     21.80 o
  -4   8  17       21.39       56.14     26.16 o
  -2   8  17        2.74        0.97     11.36 o
   0   8  17        1.08       10.78      8.21 o
   2   8  17      139.12      128.96      9.33 o
   4   8  17        2.71        0.07      9.76 o
   6   8  17       36.56       46.76      8.14 o
  -7   9  17       32.98       56.58     15.75 o
  -5   9  17       25.64       37.58     16.82 o
  -3   9  17       38.52       12.70     50.05 o
  -1   9  17      360.06      384.88     18.22 o
   1   9  17      182.91      201.32     11.96 o
   3   9  17       69.46       86.32      7.88 o
   5   9  17       12.51       13.38      5.93 o
  -6  10  17       22.89       13.81     31.85 o
  -4  10  17       39.75       28.02     25.59 o
  -2  10  17       96.78       66.52      8.55 o
   0  10  17      105.56      108.93      9.24 o
   2  10  17        6.41       -1.42     10.12 o
   4  10  17      155.16      219.86     21.01 o
  -3  11  17       48.11       59.15     25.02 o
  -1  11  17       78.25      119.87     10.62 o
   1  11  17      141.38      162.23     25.30 o
 -10   0  18       62.02       62.52     35.26 o
  -8   0  18       14.90       13.40     29.57 o
  -6   0  18      482.04      452.72     26.54 o
  -4   0  18       68.10       68.18     10.71 o
  -2   0  18      726.81      884.46     56.87 o
   0   0  18      614.56      595.63     47.77 o
   2   0  18     1045.93      953.66     34.79 o
   4   0  18      285.69      259.55     14.36 o
   6   0  18      132.37       94.69     20.28 o
   8   0  18       64.23       46.33     16.49 o
  -9   1  18        3.81        6.46      7.59 o
  -7   1  18        1.84        8.84      8.37 o
  -5   1  18       26.97       17.42      9.33 o
  -3   1  18       12.87        1.95     14.12 o
  -1   1  18        2.14        5.84      8.07 o
   1   1  18        1.89       -3.62      9.07 o
   3   1  18       74.54       79.72      7.79 o
   5   1  18      181.55      162.54      8.87 o
   7   1  18        0.56       -4.28      6.58 o
   9   1  18       49.41       47.23      7.94 o
 -10   2  18       21.82       30.58      9.41 o
  -8   2  18      147.52      149.16     15.78 o
  -6   2  18        0.35       -1.36      8.27 o
  -4   2  18        0.01       -8.17      8.63 o
  -2   2  18      115.87      107.25      9.04 o
   0   2  18      784.55      748.63     17.93 o
   2   2  18      255.43      240.35     10.38 o
   4   2  18      124.85      130.31     10.70 o
   6   2  18      310.01      274.45     11.70 o
   8   2  18        2.48       16.62     10.09 o
  -9   3  18        6.82       43.72     13.56 o
  -7   3  18       17.84        9.10      9.93 o
  -5   3  18       49.38       52.30     11.48 o
  -3   3  18      147.03      158.72      9.51 o
  -1   3  18        6.31        5.96      5.19 o
   1   3  18      666.41      711.46     15.88 o
   3   3  18      128.05      122.10      8.66 o
   5   3  18       40.64       31.78      9.66 o
   7   3  18       61.01       58.83      7.70 o
 -10   4  18        3.87       15.28     10.37 o
  -8   4  18       34.77       53.52     13.84 o
  -6   4  18       77.50       69.52     14.05 o
  -4   4  18      359.90      350.14     37.54 o
  -2   4  18     1032.02     1006.09     15.51 o
   0   4  18      218.42      246.02      8.74 o
   2   4  18       30.78       47.41     10.77 o
   4   4  18      255.76      281.86     13.25 o
   6   4  18      105.61       90.10      9.45 o
   8   4  18        0.01       10.59      8.43 o
  -9   5  18      138.86      192.27     37.01 o
  -7   5  18       26.80       21.98     13.21 o
  -5   5  18       66.05       84.01     16.85 o
  -3   5  18       13.03       23.13     15.10 o
  -1   5  18       51.63       51.10      9.50 o
   1   5  18      505.30      547.99     18.40 o
   3   5  18      400.10      418.70     24.69 o
   5   5  18        0.37        2.82     12.21 o
   7   5  18        0.68       21.74     11.27 o
  -8   6  18       85.85       85.06     16.67 o
  -6   6  18      113.91      130.81     34.12 o
  -4   6  18      123.35      142.09     19.57 o
  -2   6  18       21.91       29.46      7.86 o
   0   6  18      110.80      107.51      7.22 o
   2   6  18        3.60       10.12      8.29 o
   4   6  18      283.19      295.22     13.38 o
   6   6  18       28.80       43.07      8.09 o
  -7   7  18       28.60       49.19     12.28 o
  -5   7  18        4.14       19.72     12.21 o
  -3   7  18       52.09       46.72     10.73 o
  -1   7  18        0.01        8.07     10.87 o
   1   7  18       16.49       33.60      6.39 o
   3   7  18       14.35        9.39     11.90 o
   5   7  18       96.52      109.82     15.86 o
  -6   8  18       10.22       20.01     22.75 o
  -4   8  18      240.58      325.18     24.58 o
  -2   8  18      121.38      143.76     24.43 o
   0   8  18       10.70       12.54      5.95 o
   2   8  18        0.00        5.09      6.52 o
   4   8  18       10.26       17.57      7.24 o
  -5   9  18      152.43      147.79     20.77 o
  -3   9  18       44.17       17.39     28.44 o
  -1   9  18      100.10       89.22     14.92 o
   1   9  18       96.42      107.29      8.79 o
   3   9  18       31.42       43.18     14.75 o
  -4  10  18      180.65      163.35     62.56 o
  -2  10  18        1.13       14.79     21.61 o
   0  10  18       59.69       68.99      8.55 o
   2  10  18       29.84       21.31      8.09 o
  -9   1  19        1.52        0.71      7.70 o
  -7   1  19       24.83       18.91     13.77 o
  -5   1  19       94.98       80.32     12.77 o
  -3   1  19      308.26      274.22     17.27 o
  -1   1  19      227.14      252.89     14.95 o
   1   1  19       37.94       58.64     11.28 o
   3   1  19       42.27       34.30      9.37 o
   5   1  19        3.54        3.11      5.81 o
   7   1  19        9.47        7.66      6.44 o
 -10   2  19        6.81        2.42      8.53 o
  -8   2  19       65.72       47.63     11.42 o
  -6   2  19      292.13      302.22     16.71 o
  -4   2  19        0.07        2.61      8.89 o
  -2   2  19     1247.40     1209.33     34.94 o
   0   2  19      430.71      445.46     13.15 o
   2   2  19      260.49      267.45     10.56 o
   4   2  19      193.47      211.18     10.43 o
   6   2  19        0.28        9.85      6.09 o
   8   2  19       19.22       40.74      9.44 o
  -9   3  19       18.59       43.12     12.73 o
  -7   3  19        9.51       26.25     11.55 o
  -5   3  19      490.11      445.26     21.94 o
  -3   3  19      173.12      162.28     14.43 o
  -1   3  19        0.49        2.19      5.11 o
   1   3  19       86.67      112.42      7.82 o
   3   3  19        0.69        5.82      6.65 o
   5   3  19       41.78       45.57     12.21 o
   7   3  19       78.07       91.59     12.71 o
  -8   4  19       40.52       26.92     12.69 o
  -6   4  19      138.30      129.20     19.19 o
  -4   4  19        0.81        5.74      9.59 o
  -2   4  19       94.77       98.16      8.14 o
   0   4  19        9.71        6.14      7.56 o
   2   4  19        3.38        7.04      8.55 o
   4   4  19      242.28      234.82     12.36 o
   6   4  19       37.18       62.64      8.84 o
  -9   5  19       26.34       45.65     23.09 o
  -7   5  19        3.26       20.61     23.36 o
  -5   5  19      148.78      146.70     16.90 o
  -3   5  19        0.03       14.95      7.48 o
  -1   5  19       61.69       55.42     10.51 o
   1   5  19      126.84      133.93      9.70 o
   3   5  19      109.40      113.70      8.60 o
   5   5  19      158.81      184.07     11.59 o
   7   5  19      142.24      249.86     42.73 o
  -8   6  19       21.34       42.01     14.49 o
  -6   6  19       31.91       38.02     39.81 o
  -4   6  19      134.04      138.72     20.22 o
  -2   6  19       93.45      114.16     13.36 o
   0   6  19       66.15       79.30      7.15 o
   2   6  19      273.33      298.41     17.44 o
   4   6  19      414.97      446.40     15.35 o
   6   6  19       80.66      105.84      9.74 o
  -7   7  19       73.65       87.89     34.69 o
  -5   7  19      125.85      128.48     17.63 o
  -3   7  19      167.56      193.52     15.07 o
  -1   7  19      128.86      135.09     21.51 o
   1   7  19      294.11      347.66     12.85 o
   3   7  19      122.92      171.98     15.27 o
   5   7  19        1.16       10.15      8.22 o
  -6   8  19       11.44       15.47     22.18 o
  -4   8  19       49.70       87.87     17.97 o
  -2   8  19       11.18      -13.22     17.73 o
   0   8  19      105.15      114.34     11.99 o
   2   8  19      160.86      202.16     11.19 o
   4   8  19       79.05       91.22     15.75 o
  -5   9  19        0.02        5.69     15.80 o
  -3   9  19       25.53       15.23     61.99 o
  -1   9  19       69.27       75.32     14.98 o
   1   9  19        3.71        0.90     11.82 o
   3   9  19        8.90       15.65      7.36 o
  -2  10  19       16.81        6.82     20.47 o
   0  10  19       19.16       28.92     18.08 o
  -8   0  20       67.93       34.98     14.63 o
  -6   0  20      304.53      352.20     29.73 o
  -4   0  20      710.89      708.75     36.59 o
  -2   0  20       91.63      123.12     17.98 o
   0   0  20     1777.94     1761.91     85.31 o
   2   0  20       68.17       63.18     18.03 o
   4   0  20        1.51        1.72      8.04 o
   6   0  20       39.27       61.97      9.60 o
  -9   1  20       71.56       77.16     12.81 o
  -7   1  20      245.52      223.18     15.22 o
  -5   1  20      120.45      103.94     13.89 o
  -3   1  20        4.82        6.06      9.06 o
  -1   1  20      184.16      199.80     24.30 o
   1   1  20      478.74      431.71     13.04 o
   3   1  20      302.63      278.78     11.74 o
   5   1  20       12.58       17.89      6.20 o
   7   1  20       27.79       34.47      7.19 o
  -8   2  20        0.77        1.12     10.13 o
  -6   2  20        7.31        4.90      8.61 o
  -4   2  20      210.97      257.14     23.15 o
  -2   2  20      469.43      465.66     21.29 o
   0   2  20      169.39      167.91      9.17 o
   2   2  20       18.89       35.37      6.79 o
   4   2  20        0.95        8.44      6.71 o
   6   2  20       20.70       35.80      6.93 o
  -7   3  20       33.14       40.14     11.64 o
  -5   3  20       48.11       55.94     11.79 o
  -3   3  20      165.28      145.73     19.44 o
  -1   3  20      549.32      498.72     13.13 o
   1   3  20        9.90       16.18      6.03 o
   3   3  20      139.54      137.66      9.16 o
   5   3  20      126.71      142.77     16.29 o
  -8   4  20        2.08        1.32     11.71 o
  -6   4  20        2.57       16.51     20.51 o
  -4   4  20      526.69      474.13     23.24 o
  -2   4  20       14.82       19.21      7.27 o
   0   4  20      237.03      260.65     11.28 o
   2   4  20      117.04      123.73      8.94 o
   4   4  20       63.08       70.44      8.97 o
   6   4  20        3.90        5.18     11.27 o
  -7   5  20       87.93       82.11     25.96 o
  -5   5  20      413.52      483.39     27.54 o
  -3   5  20      229.42      217.02     13.51 o
  -1   5  20       14.40       17.23      9.29 o
   1   5  20       20.10       38.34      6.42 o
   3   5  20        3.15        7.80      6.89 o
   5   5  20      175.23      187.26     11.68 o
  -6   6  20        0.00       26.85     22.75 o
  -4   6  20       10.94       40.05     13.06 o
  -2   6  20      225.46      275.05     20.32 o
   0   6  20       54.73       65.77      9.12 o
   2   6  20        9.36        9.81     13.15 o
   4   6  20      107.37      133.74     13.40 o
  -5   7  20       47.09       75.76     14.14 o
  -3   7  20      133.99      133.17     13.84 o
  -1   7  20      249.60      277.64     20.69 o
   1   7  20      135.53      208.09     10.52 o
   3   7  20       82.95       90.68     16.52 o
  -4   8  20      310.78      312.90     25.46 o
  -2   8  20       39.61       67.44     14.09 o
   0   8  20        0.88       -4.17     15.19 o
   2   8  20        3.75        6.80      8.76 o
  -1   9  20       25.65       42.92     17.98 o
  -7   1  21       80.81       89.77     10.79 o
  -5   1  21      108.68      140.76     15.32 o
  -3   1  21      211.27      214.72     15.16 o
  -1   1  21       36.23       34.63     12.14 o
   1   1  21       10.79        9.00      6.59 o
   3   1  21        0.44       -3.84      6.52 o
   5   1  21        4.70       -1.19      8.46 o
  -8   2  21       49.60       49.95     17.18 o
  -6   2  21      242.35      253.49     16.02 o
  -4   2  21      125.52      123.54     16.58 o
  -2   2  21       70.58      111.34     13.01 o
   0   2  21        6.80       13.67      6.21 o
   2   2  21       60.98       73.35      9.94 o
   4   2  21       66.96       56.69      8.20 o
  -7   3  21      149.95      142.86     15.92 o
  -5   3  21       15.42       21.35     11.21 o
  -3   3  21      132.16      126.03     20.91 o
  -1   3  21      622.66      660.05     20.28 o
   1   3  21        4.98        9.56      6.85 o
   3   3  21        4.92       24.22      6.83 o
   5   3  21        6.57       20.65      7.35 o
  -6   4  21        2.49       14.74     12.38 o
  -4   4  21       27.41       42.56     14.31 o
  -2   4  21       48.46       68.17      9.05 o
   0   4  21      145.16      153.78     12.71 o
   2   4  21       19.94       22.64     11.27 o
   4   4  21       23.52       22.02      9.15 o
  -5   5  21       79.16      133.52     17.73 o
  -3   5  21       93.04      115.45     14.84 o
  -1   5  21       57.44       71.49     11.02 o
   1   5  21      140.80      154.04     13.02 o
   3   5  21       12.81       24.83      7.82 o
  -4   6  21      583.66      728.56     33.33 o
  -2   6  21       26.43       33.16     12.26 o
   0   6  21       14.04       20.10     10.16 o
   2   6  21       54.58       65.96      7.42 o
  -3   7  21      186.74      222.81     25.77 o
  -1   7  21       34.46       56.11     19.39 o
   1   7  21        3.44        2.44     16.04 o
  -6   0  22        6.14       -8.15     18.20 o
  -4   0  22       33.39       25.02     22.75 o
  -2   0  22      630.02      540.29     52.32 o
   0   0  22       80.21       42.37     17.06 o
   2   0  22       12.54       -9.46      9.46 o
   4   0  22      117.65      110.32     11.94 o
  -5   1  22       89.53       97.71     13.71 o
  -3   1  22       23.88       34.43     10.62 o
  -1   1  22       74.89       57.92     11.47 o
   1   1  22        0.52       -6.65      6.65 o
   3   1  22        0.00       -5.48      5.48 o
  -6   2  22       11.65       19.24     12.15 o
  -4   2  22       18.41        8.42     17.63 o
  -2   2  22        4.34       -9.71     12.12 o
   0   2  22       18.73       31.86     12.51 o
   2   2  22       23.23       29.62     10.16 o
   4   2  22       58.98       70.45      7.45 o
  -5   3  22       16.65       12.30     11.72 o
  -3   3  22      278.25      284.22     17.07 o
  -1   3  22        2.53       13.23     11.79 o
   1   3  22        2.22        5.85      6.21 o
   3   3  22        4.99       21.18      6.95 o
  -4   4  22        0.49       22.78     16.03 o
  -2   4  22       23.69       29.62      8.28 o
   0   4  22       91.77      129.80     17.77 o
   2   4  22       49.25       70.48     11.09 o
  -3   5  22        6.40       14.91     20.41 o
  -1   5  22        3.74       23.86     13.95 o
   1   5  22        0.25        6.16     10.16 o
  -2   6  22       44.27       81.20     14.98 o
   0   6  22      142.35      179.09     20.83 o
  -5   1  23        6.49       22.70     17.17 o
  -3   1  23        5.53       22.81      9.28 o
  -1   1  23       14.37       -8.92     20.46 o
   1   1  23       19.88        8.50      9.99 o
  -4   2  23       75.18      107.11     37.54 o
  -2   2  23       50.76       53.64     10.08 o
   0   2  23       25.00        9.90     10.15 o
   2   2  23       16.03       40.61      7.41 o
  -3   3  23       81.27       82.04     13.55 o
  -1   3  23        2.39       13.84      9.42 o
   1   3  23       16.39       -7.59     14.28 o
  -2   4  23        2.18       16.01     12.05 o
   0   4  23        3.09        8.48     15.60 o
 
